# Supplementary material for: Home gardens’ agrobiodiversity and owners’ knowledge of their ecological, economic and socio-cultural multifunctionality: a case study in the lowlands of Tabasco, México
Source: J Ethnobiol Ethnomed. 2020 Jul 20;16:42. doi: 10.1186/s13002-020-00392-2 (PMC7370461; doi:10.1186/s13002-020-00392-2)
Supplement: Supplementary file 1 — Additional file 1. List of the perennial species found in the sample of 20 home gardens in Comalcalco, Tabasco (file name: Species list.xlsx) [file 13002_2020_392_MOESM1_ESM.xlsx]

## Sheet: species list
Families	Species	Common name	BGO	GH	CLT	CS	Abbreviations:
Euphorbiaceae	Acalypha hispida Burm.f.	Cola de gato	Int	SF			BGO = Biogeographical origin, Nat = native, Neo = neotropical, Int = introduced
Cactaceae	Acanthocereus tetragonus (L.) Hummelinck	Cacto cuadrado	Nat	SH		3, 8	GH = growth habit, AR = arboreal or arborescent, SH = shrub, SF = suffrutescents, CL = climber, H = perennial herb
Arecaceae	Acrocomia aculeata (Jacq.) Lodd. ex Mart.	Coyol redondo, Cocoyol	Neo	AR		9	CLT = Number of Cultivars
Euphorbiaceae	Adelia barbinervis Cham. & Schltdl.	Palo blanco	Nat	AR			CS = Conservación status key
Apocynaceae	Adenium obesum (Forssk.) Roem. & Schult.	Rosa del desierto	Int	SF			1 = Endemic of Mesoamérica (Flora Mesoamericana)
Arecaceae	Adonidia merrillii (Becc.) Becc.	Palma kerpis	Int	AR			2 = CITES Appendix III - Protected in at least one country, trade controlled - Global - Jan.
Asparagaceae	Agave vivipara L.	(sin nombre local)	Nat	SF			3 = CITES Appendix II - Trade controlled to avoid use incompatible with species survival - Global
Euphorbiaceae	Alchornea latifolia Sw.	Sesniche	Nat	AR			4 = CITES Appendix II - Trade controlled to avoid use incompatible with species survival - Neotropics
Rubiaceae	Alibertia edulis (Rich.) A.Rich. ex DC.	Castarrica roja	Neo	SH			5 = IUCN Red List 2002 - CR A2cd - Critically Endangered - Global
Apocynaceae	Allamanda cathartica L.	Copa de oro	Int	SH			6 = IUCN Red List 2003 - EN A2cd - Endangered - National
Araceae	Alocasia macrorrhizos (L.) G. Don	Quequeste morado	Int	H			7 = IUCN Red List 2004 - EN B1ab(iii) - Endangered - National
Asphodelaceae	Aloe vera (L.) Burm. f.	Sábila	Int	SF			8 = IUCN Red List 2002 - LC - Least Concern - Global
Zingiberaceae	Alpinia purpurata (Vieill.) K. Schum.	Hawaiana	Int	H	2		9 = IUCN Red List 2001 - LC - Least Concern - National
Anacardiaceae	Anacardium occidentale L.	Marañón	Int	AR	2		10 = NOM-059-SEMARNAT-2010, Pr = subject to special protection, A = threatened
Bromeliaceae	Ananas comosus (L.) Merr.	Piña	Int	H
Fabaceae	Andira inermis (W. Wright) Kunth ex DC.	Macayo	Neo	AR
Annonaceae	Annona muricata L.	Guanábana	Neo	AR
Annonaceae	Annona purpurea Moc. & Sessé ex Dunal	Ilama	Nat	AR
Annonaceae	Annona reticulata L.	Anona roja	Neo	AR
Annonaceae	Annona squamosa L.	Anona blanca, Surumuya	Neo	AR
Araceae	Anthurium andraeanum Linden ex André	Anturio	Int	H
Polygonaceae	Antigonon leptopus Hook. & Arn.	Flor de San Diego	Nat	CL
Araucareaceae	Araucaria columnaris (J.R. Forst.) Hook.	Pino	Int	AR
Aristolochiaceae	Aristolochia odoratissima L.	Cocobá	Neo	CL
Aristolochiaceae	Aristolochia pentandra Jacq.	Guaco	Nat	CL
Asteraceae	Artemisia ludoviciana subsp. mexicana (Willd. ex Spreng.) D.D. Keck	Ajenjo, Incienso	Nat	H
Moraceae	Artocarpus altilis (Parkinson) Fosberg	Castaña, Pan de sopa	Int	AR	2
Moraceae	Artocarpus heterophyllus Lam.	Yaca	Int	AR
Asparagaceae	Asparagus setaceus (Kunth) Jessop	Velo	Int	CL
Oxalidaceae	Averrhoa carambola L.	Carambola	Int	AR
Meliaceae	Azadirachta indica A. Juss.	Neem	Int	AR
Arecaceae	Bactris mexicana Mart.	Jahuacte	Nat	SH		1
Poaceae	Bambusa vulgaris Schrad. ex J.C.Wendl.	Bambú amarillo	Int	AR
Fabaceae	Bauhinia monandra Kurz	Pata de vaca	Int	SH
Bixaceae	Bixa orellana L.	Achiote	Neo	SH	3
Nyctaginaceae	Bougainvillea glabra Choisy	Bugambilia	Int	CL	7
Bromeliaceae	Bromelia hemisphaerica Lam.	Pita	Nat	H
Moraceae	Brosimum alicastrum Sw.	Ramón	Nat	AR
Solanaceae	Brugmansia candida Pers.	Campana, Floripondio	Neo	SH
Solanaceae	Brunfelsia americana L.	Galán de noche, Trompeta	Nat	SH
Burseraceae	Bursera graveolens (Kunth) Triana & Planch.	Zazafrá	Nat	AR		1
Burseraceae	Bursera simaruba (L.) Sarg.	Mulato	Neo	AR
Malpighiaceae	Byrsonima crassifolia (L.) Kunth	Nance, Nanche	Neo	AR	2
Fabaceae	Caesalpinia pulcherrima (L.) Sw.	Caballera	Nat	AR
Fabaceae	Cajanus cajan (L.) Huth.	Chícharo	Int	SH
Marantaceae	Calathea lutea (Aubl.) E.Mey. ex Schult.	Hoja de tó	Neo	H
Cannaceae	Canna indica L.	Chancle, Chachalaca	Neo	H	2
Scrophulariaceae	Capraria biflora L.	Esclaviosa	Neo	H
Solanaceae	Capsicum annuum L.	Chile	Nat	SF	5
Caricaceae	Carica papaya L.	Papaya	Neo	AR	3
Arecaceae	Caryota mitis Lour.	Palma cola de pescado	Int	AR
Fabaceae	Cassia fistula L.	Lluvia de oro	Int	AR
Moraceae	Castilla elastica Sessé	Hule	Nat	AR
Apocynaceae	Catharanthus roseus (L.) G. Don	Vicaria	Int	H	3
Urticaceae	Cecropia obtusifolia Bertol.	Guarumo	Nat	AR
Meliaceae	Cedrela odorata L.	Cedro	Neo	AR		2, 6, 8, 10Pr
Malvaceae	Ceiba pentandra (L.) Gaertn.	Ceiba	Neo	AR
Amaranthaceae	Celosia argentea L.	Mano de león	Int	H
Canavaceae	Celtis iguanaea (Jacq.) Sarg.	Uña de iguana	Neo	CL
Solanaceae	Cestrum nocturnum L.	Rame noche, Flor de aroma	Nat	SH
Arecaceae	Chamaedorea elegans Mart.	Palma camedor	Nat	SF
Asteraceae	Chromolaena collina (DC.) R.M. King & H.Rob.	(sin nombre local)	Nat	SF
Chrysobalanaceae	Chrysobalanus icaco L.	Icaco	Neo	SH
Sapotaceae	Chrysophyllum cainito L.	Caimito	Nat	AR	2
Sapotaceae	Chrysophyllum mexicanum Brandegee	Caimitillo	Nat	AR
Lauraceae	Cinnamomum verum J.Presl	Canela	Int	AR
Vitaceae	Cissus verticillata (L.) Nicolson & C.E.Jarvis	Sanalo tó, Bejuco loco	Neo	CL
Verbenaceae	Citharexylum donnell-smithii Greenm.	Sesniche	Nat	AR		1
Rutaceae	Citrus medica L.	Limón real	Int	AR
Rutaceae	Citrus reticulata Blanco	Mandarina, Naranja cajera	Int	AR	3
Rutaceae	Citrus x aurantium L.	Naranja agria, Naranja de puerco	Int	AR
Rutaceae	Citrus x latifolia Tanaka ex Q. Jiménez	Limón persa	Int	SH
Rutaceae	Citrus x limetta Risso	Lima de chichita	Int	AR
Rutaceae	Citrus x limon (L.) Osbeck	Limón	Int	AR	3
Rutaceae	Citrus x limonia (L.) Osbeck	Limón mandarina, Limón naranjita	Int	AR
Rutaceae	Citrus x paradisi Macfad.	Naranja grey, Toronja, Pomelo	Int	AR	2
Rutaceae	Citrus x sinensis (L.) Osbeck	Naranja dulce	Int	AR	3
Euphorbiaceae	Cnidoscolus aconitifolius (Mill.) I.M. Johnst.	Chaya	Nat	SH	2
Polygonaceae	Coccoloba barbadensis Jacq.	Tocó	Nat	AR
Polygonaceae	Coccoloba uvifera (L.) L.	Uva de playa	Nat	AR
Bixaceae	Cochlospermum vitifolium (Willd.) Spreng.	Pochote	Neo	AR
Arecaceae	Cocos nucifera L.	Coco	Int	AR	4
Euphorbiaceae	Codiaeum variegatum (L.) Rumph. ex A. Juss.	Croto	Int	SH	11
Rubiaceae	Coffea arabica L.	Café	Int	SH	2
Fabaceae	Cojoba arborea (L.) Britton & Rose	Dormilón	Neo	AR
Araceae	Colocasia esculenta (L.) Schott	Malanga	Int	H
Rhamnaceae	Colubrina arborescens (Mill.) Sarg.	Tatuán	Nat	AR
Boraginaceae	Cordia stellifera I.M. Johnst.	Candelero	Nat	AR
Asparagaceae	Cordyline fruticosa (L.) A. Chev.	Palma de panteón	Int	SF
Costaceae	Costus pulverulentus C. Presl	Cañita ágria	Neo	SF
Chrysobalanaceae	Couepia polyandra (Kunth) Rose	Uspí	Nat	AR
Capparaceae	Crateva tapia L.	Coscorrón	Neo	AR
Bignoniaceae	Crescentia cujete L.	Jícara	Nat	AR
Amaryllidaceae	Crinum augustum Roxb. ex Ker Gawl.	Lirio rosa con blanco	Int	H
Asteraceae	Critonia morifolia (Mill.) R.M. King & H. Rob.	Chople	Neo	SH
Fabaceae	Crotalaria longirostrata Hook. & Arn.	Chipilín	Nat	SH
Sapindaceae	Cupania glabra Sw.	Chischón	Nat	AR
Lythraceae	Cuphea hyssopifolia Kunth	Pañuelito, Mosquitero	Nat	SF
Cupressaceae	Cupressus sempervirens L.	Pinito	Int	AR
Cycadaceae	Cycas revoluta Thunb.	Cícada	Int	SH		3
Bignoniaceae	Cydista aequinoctialis (L.) Miers	Bejuco de ajo	Neo	CL
Poaceae	Cymbopogon citratus (DC.) Stapf	Zacate limón	Int	H
Cyperaceae	Cyperus canus J. Presl. & C. Presl.	Cañita, Junco	Nat	H
Fabaceae	Delonix regia (Bojer ex Hook.) Raf.	Framboyán	Int	AR
Araceae	Dieffenbachia parlatorei Linden & André	Galatea lisa	Neo	H
Araceae	Dieffenbachia seguine (Jacq.) Schott	Galatea pinta	Neo	H		10A
Dioscoreaceae	Dioscorea alata L.	Ñame	Int	CL	2
Dioscoreaceae	Dioscorea bulbifera L.	Papa voladora	Int	CL
Dioscoreaceae	Dioscorea composita Hemsl.	Barbasco	Nat	CL
Fabaceae	Diphysa americana (Mill.) M.Sousa	Chipilín	Nat	AR
Asparagaceae	Dracaena fragrans (L.) Ker Gawl.	Maicera, Palo de brasil	Int	SH
Verbenaceae	Duranta erecta L.	Santa rita	Neo	SH
Arecaceae	Dypsis lutescens (H. Wendl.) Beentje & J. Dransf.	Palma areca	Int	AR
Araceae	Epipremnum pinnatum (L.) Engl.	Teléfono	Int	CL
Fabaceae	Erythrina caribaea Krukoff & Barneby	Moté	Nat	AR
Fabaceae	Erythrina variegata L.	Moté variegado	Int	AR
Myrtaceae	Eugenia rubella Lundell	Escobillo	Nat	AR		1
Euphorbiaceae	Euphorbia marginata Pursh	(sin nombre local)	Int	H
Euphorbiaceae	Euphorbia milii Des Moul.	Corona de cristo	Int	SF		3
Euphorbiaceae	Euphorbia tithymaloides L.	Pie de niño	Neo	SF	2
Rubiaceae	Faramea occidentalis (L.) A. Rich.	Castarrica blanca	Neo	SH
Moraceae	Ficus benjamina L.	Laurel, Hule, Truneo, Amate	Int	AR
Moraceae	Ficus cotinifolia Kunth	Amate, Mata palo	Nat	AR
Clusiaceae	Garcinia intermedia (Pittier) Hammel	Limoncillo	Nat	AR
Rubiaceae	Gardenia jasminoides J.Ellis	Gardenia	Int	SH
Rubiaceae	Genipa americana L.	Jahue	Neo	AR
Fabaceae	Gliricidia sepium (Jacq.) Kunth ex Walp.	Cocoite	Nat	AR
Malvaceae	Gossypium hirsutum L.	Algodón	Nat	SH
Malvaceae	Guazuma ulmifolia Lam.	Guácimo	Neo	AR
Rubiaceae	Hamelia patens Jacq.	Sombra de gallina	Nat	SH
Malvaceae	Hampea trilobata Standl.	Majagua	Nat	AR
Bignoniaceae	Handroanthus chrysanthus (Jacq.) S.O. Grose	Guayacán	Neo	AR		10A
Zingiberaceae	Hedychium coronarium J. Koenig	Blanca mariposa	Int	H
Heliconiaceae	Heliconia stricta Huber	(sin nombre local)	Int	H
Heliconiaceae	Heliconia wagneriana Petersen	Cachete de mojarra	Nat	H
Malvaceae	Heliocarpus appendiculatus Turcz.	Jolozín	Nat	AR
Malvaceae	Hibiscus mutabilis L.	Alegría	Int	SH
Malvaceae	Hibiscus rosa-sinensis L.	Tulipán	Int	SH	9
Amaryllidaceae	Hippeastrum puniceum (Lam.) Voss	Lirio naranja, Lirio rojo	Int	H
Lamiaceae	Holmskioldia sanguinea Retz.	(sin nombre local)	Int	CL
Cactaceae	Hylocereus undatus (Haw.) Britton & Rose	Pitaya	Nat	CL		3
Amaryllidaceae	Hymenocallis littoralis (Jacq.) Salisb.	Lirio blanco	Neo	H
Lamiaceae	Hyptis verticillata Jacq.	Hierba martín	Nat	SF
Fabaceae	Inga jinicuil Schltdl. & Cham. ex G. Don	Cuijinicuil	Nat	AR
Fabaceae	Inga sapindoides Willd.	Guatope	Neo	AR
Fabaceae	Inga vera Willd.	Selele	Neo	AR
Convolvulaceae	Ipomoea quamoclit L.	Campanita roja, Pinito de enredadera	Neo	CL
Rubiaceae	Ixora coccinea L.	Isora	Int	SH	5
Rubiaceae	Ixora finlaysoniana Wall. ex G.Don	Copo de nieve	Int	SH
Oleaceae	Jasminum sambac (L.) Aiton	Jazmín	Int	SF
Euphorbiaceae	Jatropha curcas L.	Riñonina	Neo	SF	2
Euphorbiaceae	Jatropha gossypiifolia L.	Piñón	Nat	SH
Euphorbiaceae	Jatropha integerrima Jacq.	Peregrina	Int	SH
Euphorbiaceae	Jatropha podagrica Hook.	Arbolito de méxico	Nat	SF		1
Acanthaceae	Justicia pectoralis Jacq.	Tilo	Neo	H
Acanthaceae	Justicia spicigera Schltdl.	Sangre de cristo	Nat	SH
Crassulaceae	Kalanchoe blossfeldiana Poelln.	Belladona	Int	H	2
Crassulaceae	Kalanchoe gastonis-bonnieri Raym.-Hamet & H. Perrier.	Mala madre	Int	H
Lythraceae	Lagerstroemia indica L.	Estronónica	Int	SH	4
Lythraceae	Lawsonia inermis L.	Residón	Int	SH
Fabaceae	Leucaena leucocephala (Lam.) de Wit	Guaje	Nat	AR
Chrysobalanaceae	Licania platypus (Hemsl.) Fritsch	Cabeza de mono	Nat	AR		7
Verbenaceae	Lippia alba (Mill.) N.E. Br. ex Britton & P. Wilson	Té de arroyo	Neo	SF
Sapindaceae	Litchi chinensis Sonn.	Lichi	Int	AR
Arecaceae	Livistona chinensis (Jacq.) R. Br. ex Mart.	Palma de adorno	Int	AR
Fabaceae	Lonchocarpus hondurensis Benth.	Palo gusano	Nat	AR
Lygodiaceae	Lygodium venustum Sw.	Tostadilla, Manto	Neo	CL
Moraceae	Maclura tinctoria (L.) D. Don ex Steud.	Moral, Palo de mora	Neo	AR
Malpighiaceae	Malpighia glabra L.	Grosella roja	Nat	SH
Rosaceae	Malus pumila Mill.	Manzana	Int	AR
Malvaceae	Malvaviscus arboreus var. mexicanus Schltdl.	Sibil	Nat	SH
Calophyllaceae	Mammea americana L.	Mamey amarillo	Nat	AR
Anacardiaceae	Mangifera indica L.	Mango	Int	AR	16
Euphorbiaceae	Manihot esculenta Crantz	Yuca	Int	SH
Sapotaceae	Manilkara zapota (L.) P. Royen	Chicozapote	Nat	AR
Rubiaceae	Margaritopsis microdon (DC.) C.M. Taylor	(sin nombre local)	Neo	CL
Acanthaceae	Megaskepasma erythrochlamys Lindau	Niño llorón	Int	SH
Sapindaceae	Melicoccus bijugatus Jacq.	Guaya americana, tailandesa o cubana	Int	AR
Sapindaceae	Melicoccus oliviformis Kunth	Guaya criolla	Nat	AR
Convolvulaceae	Merremia umbellata (L.) Hallier f.	Camotillo	Neo	CL
Polypodiaceae	Microgramma nitida (J.Sm) A.R. Sm.	Helecho de madreado	Nat	CL
Araceae	Monstera acuminata K. Koch	Bejuco negro, mimbre	Nat	CL
Compositae	Montanoa grandiflora DC.	Margaritón, Pelumbre	Nat	SF
Rubiaceae	Morinda citrifolia L.	Noni	Int	AR
Muntingiaceae	Muntingia calabura L.	Capulín	Neo	AR
Rutaceae	Murraya paniculata (L.) Jack	Muralla	Int	SH
Musaceae	Musa acuminata Colla	Guineo	Int	AR	5
Musaceae	Musa balbisiana Colla	Guineo cuadrado	Int	AR
Musaceae	Musa sp.	Plátano	Int	AR
Musaceae	Musa x paradisiaca L.	Plátano	Int	AR	6
Rubiaceae	Mussaenda erythrophylla Schumach. & Thonn.	(sin nombre local)	Int	SH
Nyctaginaceae	Neea psychotrioides Donn. Sm.	(sin nombre local)	Nat	SH
Sapindaceae	Nephelium lappaceum L.	Rambután	Int	AR
Apocynaceae	Nerium oleander L.	Narciso	Int	SH	2
Solanaceae	Nicotiana tabacum L.	Tabaco	Neo	H
Cactaceae	Nopalea cochenillifera (L.) Salm-Dyck	Nopal	Neo	SH
Lamiaceae	Ocimum basilicum L.	Albahaca	Int	H	2
Acanthaceae	Odontonema callistachyum (Schltdl. & Cham.) Kuntze	Hoja de llanto	Nat	H
Malvaceae	Pachira aquatica Aubl.	Zapote de agua	Neo	AR
Apocynaceae	Pachypodium lamerei Drake	Palma de madagascar	Int	SF		3
Bignoniaceae	Parmentiera aculeata (Kunth) Seem.	Cuajilote	Nat	AR
Sapindaceae	Paullinia pinnata L.	Alambrillo, Barbasco, Tres lomos	Neo	CL
Poaceae	Pennisetum purpureum Schumach.	Zacate gigante	Int	H
Cactaceae	Pereskia grandifolia Haw.	Uña de gato	Int	SH		3
Lauraceae	Persea americana Mill.	Aguacate	Nat	AR
Lauraceae	Persea schiedeana Nees	Chinín	Nat	AR
Petiveriaceae	Petiveria alliacea L.	Zorrillo	Neo	SF
Verbenaceae	Petrea volubilis L.	Enredadera alhelí	Neo	CL
Urticaceae	Phenax hirtus (Sw.) Wedd.	Chichicaste, Ortiga	Neo	SF
Arecaceae	Phoenix roebelenii O'Brien	Palma de adorno	Int	SH
Phyllanthaceae	Phyllanthus acidus (L.) Skeels	Grosella amarilla, verde o china	Int	AR
Poaceae	Phyllostachys aurea Carrière Rivière & C. Rivière	Bambú chino	Int	SH
Myrtaceae	Pimenta dioica (L.) Merr.	Pimienta	Nat	AR
Piperaceae	Piper amalago L.	Cordoncillo	Neo	SF
Piperaceae	Piper auritum Kunth	Momo, Hoja santa	Nat	SH
Fabaceae	Pithecellobium lanceolatum (Humb. & Bonpl. ex. Willd.) Benth.	Cabeza de loro	Nat	AR
Plantaginaceae	Plantago major L.	Llantén	Int	H
Lamiaceae	Plectranthus amboinicus (Lour.) Spreng.	Oreganón	Int	H
Salicaceae	Pleuranthodendron lindenii (Turcz.) Sleumer	Pochitoquillo	Neo	AR
Plumbaginaceae	Plumbago auriculata Lam.	Veleza, Niñatura	Int	CL
Apocynaceae	Plumeria rubra L.	Rosa de mata, Tabasqueña	Nat	SH	5
Araliaceae	Polyscias fruticosa (L.) Harms	Pinito chino	Int	SH
Araliaceae	Polyscias guilfoylei (W.Bull) L.H. Bailey	(sin nombre local)	Int	SH
Araliaceae	Polyscias scutellaria (Burm. f.) Fosberg	(sin nombre local)	Int	SH	2
Portulacaceae	Portulaca umbraticola Kunth	Mañanitas	Neo	H
Sapotaceae	Pouteria glomerata (Miq.) Radlk.	Chocho	Neo	AR
Sapotaceae	Pouteria sapota (Jacq.) H.E.Moore & Stearn	Zapote	Nat	AR
Malvaceae	Pseudobombax ellipticum (Kunth) Dugand	Tumbilish, Amapola	Nat	AR
Myrtaceae	Psidium guajava L.	Guayaba	Neo	AR	2
Lythraceae	Punica granatum L.	Granada roja	Int	SH
Euphorbiaceae	Ricinus communis L.	Higuera morada	Int	SH
Rosaceae	Rosa L.	Rosa, Presidente	Int	SF	3
Arecaceae	Roystonea dunlapiana P.H. Allen	Palma real	Nat	AR		10Pr
Acanthaceae	Ruellia simplex C.Wright	Campana morada	Neo	SF
Arecaceae	Sabal mexicana Mart.	Guano redondo	Nat	AR
Poaceae	Saccharum officinarum L.	Caña	Int	SF
Celastraceae	Salacia elliptica (Mart.) G. Don	Gogo	Neo	AR
Adoxaceae	Sambucus canadensis L.	Sauco	Nat	SH
Asparagaceae	Sansevieria zeylanica Willd.	Cola de tigre	Int	H	2
Sapindaceae	Sapindus saponaria L.	Jaboncillo	Neo	AR
Actinidaceae	Saurauia sp.	Chinagogo	Nat	AR		1
Cucurbitaceae	Sechium edule (Jacq.) Sw.	Chayote	Nat	CL
Fabaceae	Senna papillosa (Britton & Rose) H.S. Irwin & Barneby	Quelite	Neo	SH
Simarubaceae	Simarouba amara Aubl.	Pistache	Neo	AR
Smilacaceae	Smilax domingensis Willd.	Bejuco de canasto, Chiquihuite	Neo	CL
Solanaceae	Solanum candidum Lindl.	Acelga marina	Nat	SF
Solanaceae	Solanum diphyllum L.	Salazar	Nat	SF
Solanaceae	Solanum umbellatum Mill.	Salvia	Nat	SH
Araceae	Spathiphyllum phryniifolium Schott	Cuna de moises	Nat	H		1
Bignoniaceae	Spathodea campanulata P. Beauv.	Tulipán indio	Int	AR
Anacardiaceae	Spondias mombin L.	Jobo	Neo	AR
Anacardiaceae	Spondias purpurea L.	Ciruela	Neo	AR	5
Verbenaceae	Stachytarpheta cayennensis (Rich.) Vahl	Verbena	Neo	H
Malvaceae	Sterculia apetala (Jacq.) H. Karst.	Bellote	Neo	AR
Meliaceae	Swietenia macrophylla King	Caoba	Neo	AR		4, 5
Myrtaceae	Syzygium jambos (L.) Alston	Pomarrosa	Int	AR
Myrtaceae	Syzygium malaccense (L.) Merr. & L.M. Perry	Pera de agua	Int	AR
Bignoniaceae	Tabebuia rosea (Bertol.) Bertero ex A.DC.	Macuilís	Nat	AR
Apocynaceae	Tabernaemontana alba Mill.	Cojón de venado, Uvero	Nat	AR
Apocynaceae	Tabernaemontana divaricata (L.) R. Br. ex Roem. & Schult.	Flor del chorote, Jazmín	Int	SH
Asteraceae	Tagetes erecta L.	Tiscoque	Nat	H
Fabaceae	Tamarindus indica L.	Tamarindo	Int	AR
Bignoniaceae	Tecoma stans (L.) Juss. ex Kunth	Escandor	Neo	SH
Combretaceae	Terminalia catappa L.	Almendra	Int	AR
Malvaceae	Theobroma bicolor Humb. & Bonpl.	Pataste	Nat	AR
Malvaceae	Theobroma cacao L.	Cacao	Nat	AR	6
Apocynaceae	Thevetia ahouai (L.) A.DC.	Bola de gato	Nat	SH
Apocynaceae	Thevetia peruviana (Pers.) K. Schum.	Bola de venado, Campanita	Neo	SH	2
Cupressaceae	Thuja occidentalis L.	(sin nombre local)	Int	SH
Compositae	Tithonia diversifolia (Hemsl.) A. Gray	Árnica, Amargoso	Nat	SF
Apocynaceae	Trachelospermum jasminoides (Lindl.) Lem.	Jazmín arábia	Int	CL
Commelinaceae	Tradescantia spathacea Sw.	Maguey morado	Nat	H		1
Commelinaceae	Tradescantia zebrina Bosse	Matalí	Neo	H
Iridaceae	Trimezia spathata subsp. sincorana (Ravenna) Chukr	Lírio de tigre	Int	H
Caricaceae	Vasconcellea pubescens A. DC.	Papaya oreja de mico	Neo	AR
Lamiaceae	Vitex trifolia L.	(sin nombre local)	Int	SH
Araceae	Xanthosoma robustum Schott	Quequeste	Neo	H
Araceae	Xanthosoma sagittifolium (L.) Schott	Macal morado	Int	H
Asparagaceae	Yucca gigantea Lem.	Maguey, Yuca de adorno	Nat	SH
Amaryllidaceae	Zephyranthes lindleyana Herb.	Brujita	Nat	H

## Sheet: use categories
Specie	Wood	Edible	Ornamental	Medicinal	Agriculture	Other uses	Domestic	Handicrafts
Acalypha hispida Burm. f.			1
Acanthocereus tetragonus (L.) Hummelinck			1
Acrocomia aculeata (Jacq.) Lodd. ex Mart.		1
Adelia barbinervis Cham. & Schltdl.	1
Adenium obesum (Forssk.) Roem. & Schult.			1
Adonidia merrillii (Becc.) Becc.	1		1			1
Agave vivipara L.			1
Alchornea latifolia Sw.	1
Alibertia edulis (Rich.) A.Rich. ex DC.					1
Allamanda cathartica L.			1
Alocasia macrorrhizos (L.) G. Don			1
Aloe vera (L.) Burm. f.				1
Alpinia purpurata (Vieill.) K. Schum.			1
Anacardium occidentale L.		1
Ananas comosus (L.) Merr.		1
Andira inermis (W. Wright) Kunth ex DC.			1			1
Annona muricata L.		1		1		1
Annona purpurea Moc. & Sessé ex Dunal		1
Annona reticulata L.		1
Annona squamosa L.		1		1
Anthurium andraeanum Linden ex André			1
Antigonon leptopus Hook. & Arn.			1
Araucaria columnaris (J.R. Forst.) Hook.			1
Aristolochia odoratissima L.				1
Aristolochia pentandra Jacq.				1
Artemisia ludoviciana subsp. mexicana (Willd. ex Spreng.) D.D. Keck				1
Artocarpus altilis (Parkinson) Fosberg		1
Artocarpus heterophyllus Lam.		1
Asparagus setaceus (Kunth) Jessop			1
Averrhoa carambola L.		1
Azadirachta indica A. Juss.					1		1
Bactris mexicana Mart.		1	1
Bambusa vulgaris Schrad. ex J.C. Wendl.	1				1			1
Bauhinia monandra Kurz			1
Bixa orellana L.		1						1
Bougainvillea glabra Choisy			1	1
Bromelia hemisphaerica Lam.	1
Brosimum alicastrum Sw.	1				1
Brugmansia candida Pers.			1
Brunfelsia americana L.			1
Bursera graveolens (Kunth) Triana & Planch.			1	1			1
Bursera simaruba (L.) Sarg.	1			1
Byrsonima crassifolia (L.) Kunth	1	1		1
Caesalpinia pulcherrima (L.) Sw.			1
Cajanus cajan (L.) Huth.		1
Calathea lutea (Aubl.) Schult.		1
Canna indica L.			1					1
Capraria biflora L.				1
Capsicum annuum L.		1			1		1
Carica papaya L.		1		1	1
Caryota mitis Lour.
Cassia fistula L.			1
Castilla elastica Sessé								1
Catharanthus roseus (L.) G. Don			1
Cecropia obtusifolia Bertol.								1
Cedrela odorata L.	1							1
Ceiba pentandra (L.) Gaertn.	1			1
Celosia argentea L.			1
Celtis iguanaea (Jacq.) Sarg.				1
Cestrum nocturnum L.			1
Chamaedorea elegans Mart.			1
Chromolaena collina (DC.) R.M. King & H. Rob.				1
Chrysobalanus icaco L.		1	1	1
Chrysophyllum cainito L.		1
Chrysophyllum mexicanum Brandegee
Cinnamomum verum J.Presl		1		1
Cissus verticillata (L.) Nicolson & C.E.Jarvis				1
Citharexylum donnell-smithii Greenm.
Citrus medica L.		1		1		1
Citrus reticulata Blanco		1				1
Citrus x aurantium L.		1		1		1
Citrus x latifolia Tanaka ex Q. Jiménez		1				1
Citrus x limetta Risso		1				1
Citrus x limon (L.) Osbeck		1		1		1
Citrus x limonia (L.) Osbeck		1				1
Citrus x paradisi Macfad.		1				1
Citrus x sinensis (L.) Osbeck		1		1		1	1
Cnidoscolus aconitifolius (Mill.) I.M.Johnst.		1		1
Coccoloba barbadensis Jacq.
Coccoloba uvifera (L.) L.						1
Cochlospermum vitifolium (Willd.) Spreng.			1
Cocos nucifera L.	1	1		1		1	1	1
Codiaeum variegatum (L.) Rumph. ex A. Juss.			1
Coffea arabica L.		1	1
Cojoba arborea (L.) Britton & Rose
Colocasia esculenta (L.) Schott		1
Colubrina arborescens (Mill.) Sarg.	1							1
Cordia stellifera I.M. Johnst.	1					1
Cordyline fruticosa (L.) A. Chev.			1
Costus pulverulentus C. Presl				1
Couepia polyandra (Kunth) Rose	1	1
Crateva tapia L.
Crescentia cujete L.			1	1	1		1	1
Crinum augustum Roxb. ex Ker Gawl.			1
Critonia morifolia (Mill.) R.M. King & H. Rob.				1
Crotalaria longirostrata Hook. & Arn.		1		1
Cupania glabra Sw.	1
Cuphea hyssopifolia Kunth			1
Cupressus sempervirens L.			1
Cycas revoluta Thunb.			1
Cydista aequinoctialis (L.) Miers			1
Cymbopogon citratus (DC.) Stapf				1
Cyperus canus J. Presl. & C. Presl.			1
Delonix regia (Bojer ex Hook.) Raf.			1			1
Dieffenbachia parlatorei Linden & André
Dieffenbachia seguine (Jacq.) Schott
Dioscorea alata L.		1
Dioscorea bulbifera L.		1
Dioscorea composita Hemsl.
Diphysa americana (Mill.) M.Sousa	1						1
Dracaena fragrans (L.) Ker Gawl.			1
Duranta erecta L.			1
Dypsis lutescens (H. Wendl.) Beentje & J. Dransf.			1
Epipremnum pinnatum (L.) Engl.			1
Erythrina caribaea Krukoff & Barneby					1
Erythrina variegata L.			1
Eugenia rubella Lundell	1
Euphorbia marginata Pursh			1
Euphorbia milii Des Moul.			1
Euphorbia tithymaloides L.			1	1
Faramea occidentalis (L.) A. Rich.		1			1
Ficus benjamina L.						1
Ficus cotinifolia Kunth						1
Garcinia intermedia (Pittier) Hammel		1
Gardenia jasminoides J.Ellis			1			1
Genipa americana L.	1	1			1
Gliricidia sepium (Jacq.) Kunth ex Walp.	1		1		1		1
Gossypium hirsutum L.			1
Guazuma ulmifolia Lam.	1				1
Hamelia patens Jacq.
Hampea trilobata Standl.							1
Handroanthus chrysanthus (Jacq.) S.O. Grose	1		1
Hedychium coronarium J. Koenig			1
Heliconia stricta Huber			1
Heliconia wagneriana Petersen			1
Heliocarpus appendiculatus Turcz.							1
Hibiscus mutabilis L.			1
Hibiscus rosa-sinensis L.	1		1
Hippeastrum puniceum (Lam.) Voss			1
Holmskioldia sanguinea Retz.
Hylocereus undatus (Haw.) Britton & Rose		1
Hymenocallis littoralis (Jacq.) Salisb.			1
Hyptis verticillata Jacq.				1			1
Inga jinicuil Schltdl. & Cham. ex G. Don		1		1	1
Inga sapindoides Willd.	1
Inga vera Willd.	1
Ipomoea quamoclit L.			1
Ixora coccinea L.	1		1
Ixora finlaysoniana Wall. ex G.Don			1
Jasminum sambac (L.) Aiton			1
Jatropha curcas L.				1
Jatropha gossypiifolia L.				1
Jatropha integerrima Jacq.			1
Jatropha podagrica Hook.			1
Justicia pectoralis Jacq.				1
Justicia spicigera Schltdl.				1
Kalanchoe blossfeldiana Poelln.				1	1
Kalanchoe gastonis-bonnieri Raym.-Hamet & H. Perrier.				1
Lagerstroemia indica L.			1
Lawsonia inermis L.			1			1
Leucaena leucocephala (Lam.) de Wit					1
Licania platypus (Hemsl.) Fritsch		1
Lippia alba (Mill.) N.E. Br. ex Britton & P. Wilson				1
Litchi chinensis Sonn.		1
Livistona chinensis (Jacq.) R. Br. ex Mart.			1
Lonchocarpus hondurensis Benth.	1					1
Lygodium venustum Sw.				1
Maclura tinctoria (L.) D. Don ex Steud.
Malpighia glabra L.		1
Malus pumila Mill.		1
Malvaviscus arboreus var. mexicanus Schltdl.			1				1
Mammea americana L.		1
Mangifera indica L.	1	1			1	1
Manihot esculenta Crantz		1			1
Manilkara zapota (L.) P.Royen		1
Margaritopsis microdon (DC.) C.M. Taylor			1
Megaskepasma erythrochlamys Lindau			1
Melicoccus bijugatus Jacq.	1	1				1
Melicoccus oliviformis Kunth	1	1				1
Merremia umbellata (L.) Hallier f.
Microgramma nitida (J.Sm) A.R. Sm.
Monstera acuminata K. Koch
Montanoa grandiflora DC.
Morinda citrifolia L.				1
Muntingia calabura L.	1					1
Murraya paniculata (L.) Jack			1
Musa acuminata Colla		1
Musa balbisiana Colla		1
Musa sp.		1
Musa x paradisiaca L.		1	1		1
Mussaenda erythrophylla Schumach. & Thonn.			1
Neea psychotrioides Donn. Sm.
Nephelium lappaceum L.		1
Nerium oleander L.			1
Nicotiana tabacum L.				1	1
Nopalea cochenillifera (L.) Salm-Dyck	1		1	1
Ocimum basilicum L.			1	1			1
Odontonema callistachyum (Schltdl. & Cham.) Kuntze				1
Pachira aquatica Aubl.						1
Pachypodium lamerei Drake			1
Parmentiera aculeata (Kunth) Seem.				1	1
Paullinia pinnata L.
Pennisetum purpureum Schumach.					1
Pereskia grandifolia Haw.			1
Persea americana Mill.		1						1
Persea schiedeana Nees		1						1
Petiveria alliacea L.				1	1		1
Petrea volubilis L.			1
Phenax hirtus (Sw.) Wedd.				1		1
Phoenix roebelenii O'Brien			1
Phyllanthus acidus (L.) Skeels		1
Phyllostachys aurea Carrière Rivière & C. Rivière		1
Pimenta dioica (L.) Merr.		1			1
Piper amalago L.
Piper auritum Kunth		1		1			1
Pithecellobium lanceolatum (Humb. & Bonpl. ex. Willd.) Benth.
Plantago major L.				1
Plectranthus amboinicus (Lour.) Spreng.		1		1
Pleuranthodendron lindenii (Turcz.) Sleumer	1
Plumbago auriculata Lam.			1
Plumeria rubra L.			1
Polyscias fruticosa (L.) Harms			1
Polyscias guilfoylei (W.Bull) L.H. Bailey			1
Polyscias scutellaria(Burm. f.) Fosberg			1
Portulaca umbraticola Kunth			1
Pouteria glomerata (Miq.) Radlk.		1
Pouteria sapota (Jacq.) H.E.Moore & Stearn		1		1
Pseudobombax ellipticum (Kunth) Dugand	1		1
Psidium guajava L.		1		1
Punica granatum L.		1
Ricinus communis L.				1
Rosa L.			1	1		1
Roystonea dunlapiana P.H. Allen	1		1
Ruellia simplex C.Wright			1
Sabal mexicana Mart.	1		1			1		1
Saccharum officinarum L.		1
Salacia elliptica (Mart.) G. Don		1				1
Sambucus canadensis L.				1		1
Sansevieria zeylanica Willd.	1		1
Sapindus saponaria L.
Saurauia sp.				1
Sechium edule (Jacq.) Sw.		1
Senna papillosa (Britton & Rose) H.S. Irwin & Barneby		1
Simarouba amara Aubl.
Smilax domingensis Willd.							1
Solanum candidum Lindl.				1
Solanum diphyllum L.
Solanum umbellatum Mill.				1
Spathiphyllum phryniifolium Schott			1
Spathodea campanulata P. Beauv.			1
Spondias mombin L.		1
Spondias purpurea L.		1		1
Stachytarpheta cayennensis (Rich.) Vahl				1
Sterculia apetala (Jacq.) H. Karst.	1
Swietenia macrophylla King	1				1
Syzygium jambos (L.) Alston		1
Syzygium malaccense (L.) Merr. & L.M. Perry		1
Tabebuia rosea (Bertol.) Bertero ex A.DC.	1			1	1	1	1
Tabernaemontana alba Mill.						1
Tabernaemontana divaricata (L.) R. Br. ex Roem. & Schult.			1
Tagetes erecta L.			1	1	1		1
Tamarindus indica L.		1		1		1
Tecoma stans (L.) Juss. ex Kunth			1
Terminalia catappa L.	1					1
Theobroma bicolor Humb. & Bonpl.		1
Theobroma cacao L.	1	1		1	1	1
Thevetia ahouai (L.) A.DC.
Thevetia peruviana (Pers.) K. Schum.			1
Thuja occidentalis L.			1
Tithonia diversifolia (Hemsl.) A. Gray				1
Trachelospermum jasminoides (Lindl.) Lem.			1
Tradescantia spathacea Sw.				1				1
Tradescantia zebrina Bosse		1		1
Trimezia spathata subsp. sincorana (Ravenna) Chukr			1
Vasconcellea pubescens A. DC.		1
Vitex trifolia L.	1
Xanthosoma robustum Schott			1
Xanthosoma sagittifolium (L.) Schott		1
Yucca gigantea Lem.			1
Zephyranthes lindleyana Herb.			1
