# Supplementary material for: Home gardens’ agrobiodiversity and owners’ knowledge of their ecological, economic and socio-cultural multifunctionality: a case study in the lowlands of Tabasco, México
Source: J Ethnobiol Ethnomed. 2020 Jul 20;16:42. doi: 10.1186/s13002-020-00392-2 (PMC7370461; doi:10.1186/s13002-020-00392-2)
Supplement: Supplementary file 2 — Additional file 2. Species and their abundances in the sampled home gardens (file name: Agrobiodiversity data.xlsx) [file 13002_2020_392_MOESM2_ESM.xlsx]

## Sheet: HG
# HG	Key	Comunity	Seccion.	Interviewee men	Age	Place of birth	Interviewee women	Age	Place of birth	HG perimeter (m)	Area (m2)	Species richness	Total abundance.
1	RH	Reyes Hernández	2da.	h1	45	Emiliano Zapata,Comal.	m1	42	Reyes Hernández	225	3238	45	200
2	RH	Reyes Hernández	2da.	h2	59	Ciudad de México				155	1391	72	168
3	SL	Sargento López	1ra.	h3	64	Sargento López	m2	67	Reyes Hernández	192	2156	21	109
4	SL	Sargento López	1ra.	h4	76	Sargento López				191	2184	23	37
5	RH	Reyes Hernández	2da.				m3	58	Paraiso, Tab.	209	2259	62	274
6	RH	Reyes Hernández	2da.	h5	53	Sargento López				303	3217	35	155
7	Z	Zapotal	2da.	h6	39	Zapotal				301	4784	55	133
8	Z	Zapotal	2da.	h7	70	Zapotal	m4	68	Zapotal	263	3867	54	276
9	Z	Zapotal	2da.	h8	83	Zapotal	m5	79	Zapotal	187	2037	82	374
10	SL	Sargento López	1ra.	h9	60	Sargento López	m6	58	Sargento López	156	1448	51	128
11	SL	Sargento López	1ra.	h10	62	Sargento López				195	2274	48	240
12	GM	Gregorio Méndez	2da.	h11	44	Sur 1ra.	m7	46	Sur 1ra.	269	4602	73	245
13	Z	Zapotal	2da.	h12	70	Zapotal				183	2078	55	118
14	Z	Zapotal	2da.	h13	56	Zapotal				183	2070	34	105
15	Z	Zapotal	2da.	h14	62	Zapotal	m8	38	Zapotal	262	3016	107	349
16	GM	Gregorio Méndez	1ra.	h15	78	Zapotal	m9	72	Zapotal	288	4210	86	442
17	Z	Zapotal	1ra.	h16	86	Zapotal	m10	76	Zapotal	171	1839	68	312
18	GM	Gregorio Méndez	1ra.	h17	71	Gregorio Méndez 2da.				114	631	93	319
19	SL	Sargento López	3ra.	h18	83	Sargento López	m11	80	Sargento López	184	2150	78	234
20	Z	Zapotal	2da.	h19	55	Zapotal				209	2226	49	129

## Sheet: Botanical families
Families	Number of species	Number of individuals
Acanthaceae	5	27
Actinidaceae	1	1
Adoxaceae	1	7
Amaranthaceae	1	4
Amaryllidaceae	4	15
Anacardiaceae	4	177
Annonaceae	4	148
Apocynaceae	11	76
Araceae	10	57
Araliaceae	3	50
Araucareaceae	1	1
Arecaceae	11	236
Aristolochiaceae	2	2
Asparagaceae	6	26
Asphodelaceae	1	15
Asteraceae	4	4
Bignoniaceae	7	311
Bixaceae	2	89
Boraginaceae	1	18
Bromeliaceae	2	15
Burseraceae	2	24
Cactaceae	4	83
Calophyllaceae	1	6
Canavaceae	1	1
Cannaceae	1	4
Capparaceae	1	14
Caricaceae	2	34
Celastraceae	1	52
Chrysobalanaceae	3	12
Clusiaceae	1	1
Combretaceae	1	11
Commelinaceae	2	11
Compositae	2	3
Convolvulaceae	2	3
Costaceae	1	10
Crassulaceae	2	3
Cucurbitaceae	1	5
Cupressaceae	2	6
Cycadaceae	1	9
Cyperaceae	1	1
Dioscoreaceae	3	7
Euphorbiaceae	14	119
Fabaceae	20	138
Heliconiaceae	2	2
Iridaceae	1	1
Lamiaceae	5	34
Lauraceae	3	44
Lygodiaceae	1	2
Lythraceae	4	25
Malpighiaceae	2	29
Malvaceae	13	463
Marantaceae	1	23
Meliaceae	3	180
Moraceae	7	55
Muntingiaceae	1	7
Musaceae	4	145
Myrtaceae	5	250
Nyctaginaceae	2	40
Oleaceae	1	6
Oxalidaceae	1	8
Petiveriaceae	1	1
Phyllanthaceae	1	4
Piperaceae	2	37
Plantaginaceae	1	3
Plumbaginaceae	1	2
Poaceae	5	15
Polygonaceae	3	19
Polypodiaceae	1	2
Portulacaceae	1	1
Rhamnaceae	1	26
Rosaceae	2	48
Rubiaceae	11	256
Rutaceae	10	429
Salicaceae	1	51
Sapindaceae	7	122
Sapotaceae	5	87
Scrophulariaceae	1	11
Simarubaceae	1	6
Smilacaceae	1	1
Solanaceae	8	56
Urticaceae	2	5
Verbenaceae	5	6
Vitaceae	1	5
Zingiberaceae	2	6
Total general	280	4349

## Sheet: Fam_Censo
Etiquetas de fila	Cuenta de Familia
Acanthaceae	27
Actinidaceae	1
Adoxaceae	7
Amaranthaceae	4
Amaryllidaceae	15
Anacardiaceae	177
Annonaceae	148
Apocynaceae	76
Araceae	57
Araliaceae	50
Araucareaceae	1
Arecaceae	235
Aristolochiaceae	2
Asparagaceae	26
Asphodelaceae	15
Asteraceae	4
Bignoniaceae	311
Bixaceae	89
Boraginaceae	18
Bromeliaceae	15
Burseraceae	23
Cactaceae	83
Calophyllaceae	6
Canavaceae	1
Cannaceae	4
Capparaceae	14
Caricaceae	34
Celastraceae	52
Chrysobalanaceae	12
Clusiaceae	1
Combretaceae	11
Commelinaceae	11
Compositae	3
Convolvulaceae	3
Costaceae	10
Crassulaceae	3
Cucurbitaceae	5
Cupressaceae	6
Cycadaceae	9
Cyperaceae	1
Dioscoreaceae	7
Euphorbiaceae	119
Fabaceae	139
Heliconiaceae	2
Iridaceae	1
Lamiaceae	34
Lauraceae	44
Lygodiaceae	2
Lythraceae	25
Malpighiaceae	29
Malvaceae	463
Marantaceae	23
Meliaceae	180
Moraceae	55
Muntingiaceae	7
Musaceae	145
Myrtaceae	250
Nyctaginaceae	40
Oleaceae	6
Oxalidaceae	8
Phyllanthaceae	4
Piperaceae	37
Plantaginaceae	3
Plumbaginaceae	2
Poaceae	15
Polygonaceae	19
Polypodiaceae	2
Portulacaceae	1
Rhamnaceae	26
Rosaceae	48
Rubiaceae	256
Rutaceae	429
Salicaceae	51
Sapindaceae	122
Sapotaceae	87
Scrophulariaceae	11
Simarubaceae	6
Smilacaceae	1
Solanaceae	56
Urticaceae	5
Verbenaceae	6
Vitaceae	5
Zingiberaceae	6
(en blanco)
Total general	4347

## Sheet: Fam_LF
Etiquetas de fila	Cuenta de Familia
Acanthaceae	5
Actinidaceae	1
Adoxaceae	1
Amaranthaceae	1
Amaryllidaceae	4
Anacardiaceae	4
Annonaceae	4
Apocynaceae	11
Araceae	10
Araliaceae	3
Araucareaceae	1
Arecaceae	10
Aristolochiaceae	2
Asparagaceae	6
Asphodelaceae	1
Asteraceae	4
Bignoniaceae	7
Bixaceae	2
Boraginaceae	1
Bromeliaceae	2
Burseraceae	2
Cactaceae	4
Calophyllaceae	1
Canavaceae	1
Cannaceae	1
Capparaceae	1
Caricaceae	2
Celastraceae	1
Chrysobalanaceae	3
Clusiaceae	1
Combretaceae	1
Commelinaceae	2
Compositae	2
Convolvulaceae	2
Costaceae	1
Crassulaceae	2
Cucurbitaceae	1
Cupressaceae	2
Cycadaceae	1
Cyperaceae	1
Dioscoreaceae	3
Euphorbiaceae	14
Fabaceae	20
Heliconiaceae	2
Iridaceae	1
Lamiaceae	5
Lauraceae	3
Lygodiaceae	1
Lythraceae	4
Malpighiaceae	2
Malvaceae	13
Marantaceae	1
Meliaceae	3
Moraceae	7
Muntingiaceae	1
Musaceae	4
Myrtaceae	5
Nyctaginaceae	2
Oleaceae	1
Oxalidaceae	1
Phyllanthaceae	1
Piperaceae	2
Plantaginaceae	1
Plumbaginaceae	1
Poaceae	5
Polygonaceae	3
Polypodiaceae	1
Portulacaceae	1
Rhamnaceae	1
Rosaceae	2
Rubiaceae	11
Rutaceae	10
Salicaceae	1
Sapindaceae	7
Sapotaceae	5
Scrophulariaceae	1
Simarubaceae	1
Smilacaceae	1
Solanaceae	9
Urticaceae	2
Verbenaceae	5
Vitaceae	1
Zingiberaceae	2
(en blanco)
Total general	279

## Sheet: Origen_Din
Etiquetas de fila	Cuenta de Origen
introducida	113
nativa	93
neotropical	73
Total general	279

## Sheet: Species list
No.	Local name	Botanical name	Family	Growth habit	Biogeographical origen	Natural distribution according to Tropicos DB	Natural distribution according to WCSP	Conservation status
80	cola de gato	Acalypha hispida Burm.f.	Euphorbiaceae	perennial herb/climber	introduced	Indonesia	Bismarck Arch.
37	cacto cuadrado	Acanthocereus tetragonus (L.) Hummelinck	Cactaceae	subshrub/sufrutescent	native	México y Centroamérica	NA	CITES Appendix II - Trade controlled to avoid use incompatible with species survival - Global / LC - Least Concern - Global
87	coyol redondo/cocoyol	Acrocomia aculeata (Jacq.) Lodd. ex Mart.	Arecaceae	treelike palm	neotropical	México, Centroamérica y Sudamérica	México a Brasil y el Caribe	LC - Least Concern - National
202	palo blanco	Adelia barbinervis Cham. & Schltdl.	Euphorbiaceae	tree	native	México a Nicaragua	México a Nicaragua
239	rosa del desierto	Adenium obesum (Forssk.) Roem. & Schult.	Apocynaceae	sufrutescent shrub	introduced	África y Arabia	O África a Península Arábiga y Tanzania
197	palma (kerpis)	Adonidia merrillii (Becc.) Becc.	Arecaceae	treelike palm	introduced	Filipinas	Borneo a Filipinas
162	maguey de adorno (sin nombre local)	Agave vivipara L.	Asparagaceae	sufrútice	native	cultivar	S Caribe
249	sesniche	Alchornea latifolia Sw.	Euphorbiaceae	tree	native	S México a N Centroamérica	México a Trópicos de América
56	castarrica roja	Alibertia edulis (Rich.) A.Rich. ex DC.	Rubiaceae	shrub	neotropical	México, Mesoamérica a Bolivia, Brasil, Cuba	México a Trópicos de América
82	copa de oro	Allamanda cathartica L.	Apocynaceae	shrub	introduced	SE Brasil	Centro y Sur de Sudamérica
41	quequeste morado	Alocasia macrorrhizos (L.) G. Don	Araceae	perennial herb	introduced	SE Asia	Malasia central a Queensland
241	sábila	Aloe vera (L.) Burm. f.	Asphodelaceae	hierba sufrutice	introduced	Arabia, NE África	SO Península Arábiga
122	hawaiana (roja, rosa)	Alpinia purpurata (Vieill.) K. Schum.	Zingiberaceae	perennial herb	introduced	Polinesia	Maluku a SO Pacífico
175	marañón (rojo/naranja)	Anacardium occidentale L.	Anacardiaceae	tree	introduced	Costa Rica a Brasil y Ecuador	NA
218	piña	Ananas comosus (L.) Merr.	Bromeliaceae	perennial herb	introduced	Brasil	Costa Rica a Sudamérica Tropical
160	macayo	Andira inermis (W. Wright) Kunth ex DC.	Fabaceae	tree	neotropical	Mesoamérica a Perú, Ecuador y Bolivia	NA
113	guanábana	Annona muricata L.	Annonaceae	tree	neotropical	Mesoamérica a Brasil	NA
135	ilama	Annona purpurea Moc. & Sessé ex Dunal	Annonaceae	tree	native	México, Centroamérica a N Sudamérica	NA
12	anona roja	Annona reticulata L.	Annonaceae	tree	neotropical	Mesoamérica a Sudamérica	NA
11	anona blanca/saramuya	Annona squamosa L.	Annonaceae	tree	neotropical	Mesoamérica a Sudamérica	NA
13	anturio	Anthurium andraeanum Linden ex André	Araceae	perennial herb	introduced	Centroamérica a Andes	Colombia a Ecuador
96	enredadera/flor de San Diego	Antigonon leptopus Hook. & Arn.	Polygonaceae	climber	native	México y Centroamérica	NA
217	pino	Araucaria columnaris (J.R. Forst.) Hook.	Araucareaceae	tree	introduced	Polinesia	SE Nueva Celedonia
77	cocobá	Aristolochia odoratissima L.	Aristolochiaceae	climber	neotropical	México, Mesoamérica, Colombia, Venezuela, Ecuador, Perú, Bolivia, Brasil, Paraguay, Antillas	NA
111	guaco	Aristolochia pentandra Jacq.	Aristolochiaceae	climber	native	Estados Unidos, México, Mesoamérica, Colombia, Antillas	NA
4	ajenjo/incienso	Artemisia ludoviciana subsp. mexicana (Willd. ex Spreng.) D.D. Keck	Asteraceae	perennial herb	native	EUA, México y Guatemala	NA
54	castaña/pan de sopa	Artocarpus altilis (Parkinson) Fosberg	Moraceae	tree	introduced	Asia	NA
273	yaca	Artocarpus heterophyllus Lam.	Moraceae	tree	introduced	Asia	NA
270	velo	Asparagus setaceus (Kunth) Jessop	Asparagaceae	perennial herb	introduced	África	S África a C Etiopía, Comoros
53	carambola	Averrhoa carambola L.	Oxalidaceae	tree	introduced	Oriente	NA
190	neem	Azadirachta indica A. Juss.	Meliaceae	tree	introduced	Indomalasia	NA
138	jahuacte	Bactris mexicana Mart.	Arecaceae	cespitose palm	native	Sureste de México	México a Centroamérica	Endemic
19	bambú amarillo	Bambusa vulgaris Schrad. ex J.C.Wendl.	Poaceae	cespitose tree	introduced	Asia	China a Indochina
209	pata de vaca	Bauhinia monandra Kurz	Fabaceae	shrub	introduced	India	NA
2	achiote (rojo peludo, rojo liso)	Bixa orellana L.	Bixaceae	shrub	neotropical	Trópicos de América	México a Trópicos de América
31	bugambilia (blanca, bugambilia, coral, lila, naranja, rosa, miniatura rosa)	Bougainvillea glabra Choisy	Nyctaginaceae	shrub/climber	introduced	Sudamérica	NA
221	pita	Bromelia hemisphaerica Lam.	Bromeliaceae	perennial herb	native	Mesoamérica	México a Centroamérica
235	ramón	Brosimum alicastrum Sw.	Moraceae	tree	native	Sur de México a Ecuador	NA
44	campana/floripondio	Brugmansia candida Pers.	Solanaceae	shrub	neotropical	Perú, Tropicos América	NA
104	galán de noche/trompeta	Brunfelsia americana L.	Solanaceae	shrub	native	Mesoamérica	NA
279	zazafrá	Bursera graveolens (Kunth) Triana & Planch.	Burseraceae	tree	native	O México	NA	Endemic
183	mulato	Bursera simaruba (L.) Sarg.	Burseraceae	tree	neotropical	México a Perú, Brasil y Antillas	NA
185	nance	Byrsonima crassifolia (L.) Kunth	Malpighiaceae	tree	neotropical	México a Brasil y Paraguay	NA
32	caballera	Caesalpinia pulcherrima (L.) Sw.	Fabaceae	tree	native	Mesoamérica	NA
62	chícharo	Cajanus cajan (L.) Huth.	Fabaceae	shrub	introduced	Paleotropical	NA
130	hoja de tó	Calathea lutea (Aubl.) E.Mey. ex Schult.	Marantaceae	perennial herb	neotropical	México a Brasil y Perú, y antillas	México a Trópicos de América
59	chachalaca/chancle	Canna indica L.	Cannaceae	perennial herb	neotropical	América tropical y subtropical	Trópico y Subtrópico de América
98	esclaviosa	Capraria biflora L.	Scrophulariaceae	perennial herb	neotropical	Florida a Argentina	NA
65	chile (dulce, dulce criollo, dulce largo, garbanzo, pico de paloma)	Capsicum annuum L.	Solanaceae	perennial herb	native	Mesoamérica	NA
206	papaya (criolla, maradol, criolla grande)	Carica papaya L.	Caricaceae	tree sufrutescent	neotropical	Mesoamérica, América Tropical	NA
196	palma (cola de pescado/cariota)	Caryota mitis Lour.	Arecaceae	treelike palm	introduced	Asia	SE China, Indochina, Malasia
158	lluvia de oro	Cassia fistula L.	Fabaceae	tree	introduced	India, Asia	NA
133	hule	Castilla elastica Sessé	Moraceae	tree	native	Sur de México a Colombia	NA
272	vicaria	Catharanthus roseus (L.) G. Don	Apocynaceae	perennial herb	introduced	Madagascar	E y S Madagascar
116	guarumbo	Cecropia obtusifolia Bertol.	Urticaceae	tree	native	México, Mesoamérica, Ecuador	NA
57	cedro	Cedrela odorata L.	Meliaceae	tree	neotropical	México a Argentina	NA	CITES Appendix III - Protected in at least one country, trade controlled - Global - Jan. / EN A2cd - Endangered - National / LC - Least Concern - Global
58	ceiba	Ceiba pentandra (L.) Gaertn.	Malvaceae	tree	neotropical	México y Caribe a Brasil	NA
172	mano de león	Celosia argentea L.	Amaranthaceae	perennial herb	introduced	África	NA
266	uña de iguana	Celtis iguanaea (Jacq.) Sarg.	Canavaceae	climber/shrub	neotropical	EUA, México a Argentina	NA
234	rame noche/flor de aroma	Cestrum nocturnum L.	Solanaceae	shrub	native	Jamaica, Antillas y Mesoamérica	NA
198	palma camedor	Chamaedorea elegans Mart.	Arecaceae	shrubby palm	native	Mesoamérica	México a Honduras
132	hojas corazon (sin nombre local)	Chromolaena collina (DC.) R.M. King & H. Rob.	Asteraceae	shrub	native	México a Centroamérica	NA
134	icaco	Chrysobalanus icaco L.	Chrysobalanaceae	tree	neotropical	Florida, México, Centroamérica a Brasil y Ecuador	Florida a E Brasil
40	caimito (blanco, morado)	Chrysophyllum cainito L.	Sapotaceae	tree	introduced	Antillas	Centroamérica
39	caimitillo	Chrysophyllum mexicanum Brandegee	Sapotaceae	tree	native	México a Nicaragua	México a Centroamérica
47	canela	Cinnamomum verum J.Presl	Lauraceae	tree	introduced	China, Asia	NA
244	sanalo tó/bejuco loco	Cissus verticillata (L.) Nicolson & C.E.Jarvis	Vitaceae	climber	neotropical	América tropical	NA
250	sesniche	Citharexylum donnell-smithii Greenm.	Verbenaceae	shrub/tree	native	Mesoamérica	S México a Centroamérica	Endemic Mesoamérica
149	limon persa	Citrus latifolia Tanaka ex Q. Jiménez	Rutaceae	shrub/tree	introduced	Asia	NA
148	limón (criollo, gala, rayado)	Citrus limon (L.) Osbeck	Rutaceae	shrub/tree	introduced	Himalayas, Asia	NA
150	limón real	Citrus medica L.	Rutaceae	shrub/tree	introduced	Asia	NA
170	mandarina (criolla, poblana, injerta); cajera	Citrus reticulata Blanco	Rutaceae	shrub/tree	introduced	Filipinas	NA
187	naranja agria/de puerco	Citrus x aurantium L.	Rutaceae	shrub/tree	introduced	China	NA
147	lima de chichita	Citrus x limetta Risso	Rutaceae	shrub/tree	introduced	China	NA
131	limón mandarina/limón naranjita	Citrus x limonia (L.) Osbeck	Rutaceae	arbusto	introduced	Asia	NA
188	naranja grey/toronja (blanca, roja)	Citrus x paradisi Macfad.	Rutaceae	shrub/tree	introduced	Asia	NA
186	naranja (valenciana, dulce criolla, washington)	Citrus x sinensis (L.) Osbeck	Rutaceae	shrub/tree	introduced	China e Indochina	NA
60	chaya	Cnidoscolus aconitifolius (Mill.) I.M.Johnst.	Euphorbiaceae	shrub	native	México	México a Centroamérica
260	tocó	Coccoloba barbadensis Jacq.	Polygonaceae	tree	native	México	NA
268	uva de playa	Coccoloba uvifera (L.) L.	Polygonaceae	tree	native	EUA, México y Centroamérica	NA
228	pochote	Cochlospermum vitifolium (Willd.) Spreng.	Bixaceae	tree	neotropical	México a Ecuador y NE de Brasil, Bolivia y Antillas	México a Sudamérica Tropical y Cuba
76	coco (criollo, enano, híbrido, verde)	Cocos nucifera L.	Arecaceae	treelike palm	introduced	Pacífico Occidental	Malasia a SO Pacífico
88	croto (amarillo chico, espiral, moteado, rayado; colores moteado, rayado, largo; morado, espiral, tiras largas, grande)	Codiaeum variegatum (L.) Rumph. ex A. Juss.	Euphorbiaceae	shrub	introduced	Asia y Australasia	Malasia a SO Pacífico
38	café	Coffea arabica L.	Rubiaceae	shrub	introduced	África (Etiopía)	Sudán, Etiopía, Kenia
93	dormilón	Cojoba arborea (L.) Britton & Rose	Fabaceae	tree	neotropical	México a Bolivia	NA
168	malanga	Colocasia esculenta (L.) Schott	Araceae	perennial herb	introduced	Trópicos del viejo mundo	India a Sur de China y Sumatra
255	tatuán	Colubrina arborescens (Mill.) Sarg.	Rhamnaceae	tree	native	S México y Centroamérica	NA
46	candelero	Cordia stellifera I.M. Johnst.	Boraginaceae	tree	native	México, Mesoamérica	NA
200	palma de panteón	Cordyline fruticosa (L.) A. Chev.	Asparagaceae	sufrutescent shrub	introduced	E Asia	Papúa a O Pacífico
49	cañita agria	Costus pulverulentus C. Presl	Costaceae	perennial herb	neotropical	México a O Sudamérica	México a Venezuela y Ecuador
267	uspí	Couepia polyandra (Kunth) Rose	Chrysobalanaceae	tree	native	México a Costa Rica	México a Centroamérica
86	coscorrón	Crateva tapia L.	Capparaceae	tree/shrub	neotropical	México, Mesoamérica, Colombia, Venezuela, Ecuador, Perú, Bolivia, Brasil, Paraguay, Argentina, República Dominicana
142	jícara	Crescentia cujete L.	Bignoniaceae	shrub/tree	native	México a Nicaragua	México a Venezuela y Caribe
152	lirio (rosa con blanco)	Crinum augustum Roxb. ex Ker Gawl.	Amaryllidaceae	perennial herb	introduced	NA	India
73	chople	Critonia morifolia (Mill.) R.M. King & H. Rob.	Asteraceae	shrub/tree	neotropical	México, Centroamérica a S Argentina	NA
68	chipilín (comestible)	Crotalaria longirostrata Hook. & Arn.	Fabaceae	shrub	native	México y Centroamérica	NA
71	chischón	Cupania glabra Sw.	Sapindaceae	tree	native	EUA, México a Costa Rica	NA
204	pañuelito/mosquitero	Cuphea hyssopifolia Kunth	Lythraceae	subshrub	native	E y S México a N Sudamérica	NA
215	pinito	Cupressus sempervirens L.	Cupressaceae	tree	introduced	Asia y Mediterráneo	E Mediterráneo a Iran
74	cícada	Cycas revoluta Thunb.	Cycadaceae	shrub	introduced	Japón	Japón	CITES Appendix II - Trade controlled to avoid use incompatible with species survival - Global
22	bejuco de ajo/enredadera morada	Cydista aequinoctialis (L.) Miers	Bignoniaceae	climber	neotropical	México a Brasil	México a Trópicos de América
276	zacate limón	Cymbopogon citratus (DC.) Stapf	Poaceae	perennial herb	introduced	Asia tropical	S India, Sri Lanka
50	cañita/junco	Cyperus canus J. Presl. & C. Presl.	Cyperaceae	perennial herb	native	México a N Colombia	México a N Colombia
103	framboyán	Delonix regia (Bojer ex Hook.) Raf.	Fabaceae	tree	introduced	Madagascar	NA
127	hoja adorno lisa/galatea	Dieffenbachia parlatorei Linden & André	Araceae	perennial herb	neotropical	Centroamérica y Sudamérica	Colombia a Venezuela
128	hoja adorno pinta/galatea	Dieffenbachia seguine (Jacq.) Schott	Araceae	perennial herb	neotropical	Centroamérica y Sudamérica	Caribe a Trópico de Sudamérica
193	ñame (morado, blanco)	Dioscorea alata L.	Dioscoreaceae	climber	introduced	Asia	Trópicos de Asia
205	papa voladora	Dioscorea bulbifera L.	Dioscoreaceae	climber	introduced	Asia	Trópicos y Subtrópicos Viejo Mundo
21	barbasco	Dioscorea composita Hemsl.	Dioscoreaceae	climber	native	Mesoamérica	México a Centroamérica
69	chipilín/chipilcoy	Diphysa americana (Mill.) M.Sousa	Fabaceae	tree	native	México a Panamá	NA
165	maicera/palo de brasil	Dracaena fragrans (L.) Ker Gawl.	Asparagaceae	shrub	introduced	África	África tropical
246	santa rita	Duranta erecta L.	Verbenaceae	shrub	neotropical	México, Mesoamérica, Colombia, Venezuela, Guayanas, Ecuador, Perú, Bolivia, Brasil, Paraguay	S EUA a Trópicos de América
195	palma (areca)	Dypsis lutescens (H. Wendl.) Beentje & J. Dransf.	Arecaceae	treelike palm	introduced	Madagascar (endémica)	E Madagascar
257	teléfono	Epipremnum pinnatum (L.) Engl.	Araceae	perennial herb	introduced	Asia	Trópico y Subtrópico de Asia a Pacífico
181	moté	Erythrina caribaea Krukoff & Barneby	Fabaceae	tree	native	Tabasco	NA
182	moté variegado	Erythrina variegata L.	Fabaceae	tree	introduced	Oriente	NA
99	escobillo	Eugenia rubella Lundell	Myrtaceae	tree	native	Mesoamérica (Sur de México y Guatemala)	México (Chiapas) a Guatemala	Endemic México y Guatemala
92	de la florería (sin nombre local)	Euphorbia marginata Pursh	Euphorbiaceae	perennial herb	introduced	EUA y Canadá	EUA a N México
85	corona de cristo	Euphorbia milii Des Moul.	Euphorbiaceae	sufrutescent shrub	introduced	Madagascar	Madagascar
213	pie de niño	Euphorbia tithymaloides L.	Euphorbiaceae	sufrutescent shrub	neotropical	S México, Centroamérica a Colombia	Florida, México y América Tropical
55	castarrica blanca	Faramea occidentalis (L.) A. Rich.	Rubiaceae	shrub	neotropical	México, Mesoamérica, Colombia, Venezuela, Guayanas, Ecuador, Perú, Bolivia, Brasil, Antillas	México a Trópicos de América
146	laurel/hule/truneo/amate	Ficus benjamina L.	Moraceae	tree	introduced	India, Asia	NA
177	mata palo/amate	Ficus cotinifolia Kunth	Moraceae	tree	native	México a Costa Rica	NA
151	limoncillo	Garcinia intermedia (Pittier) Hammel	Clusiaceae	tree	native	México a Panamá	NA
105	gardenia	Gardenia jasminoides J.Ellis	Rubiaceae	shrub	introduced	Sur de China o África	Indochina a S Japón
139	jahue	Genipa americana L.	Rubiaceae	tree	neotropical	México a Paraguay y Antillas	S México a Trópicos de América
78	cocoite	Gliricidia sepium (Jacq.) Kunth ex Walp.	Fabaceae	tree	native	México a Panamá	NA
8	algodón	Gossypium hirsutum L.	Malvaceae	shrub	native	México (origen), ahora México a Panamá	NA
110	guácimo	Guazuma ulmifolia Lam.	Malvaceae	tree	neotropical	México a Argentina	NA
252	sombra de gallina	Hamelia patens Jacq.	Rubiaceae	perennial herb/shrub	native	México, Colombia, Venezuela, Guayanas, Ecuador, Perú, Bolivia, Brasil, Paraguay, Argentina, Antillas	Trópico y Subtrópico de América
166	majagua	Hampea trilobata Standl.	Malvaceae	tree	native	México y Guatemala	NA
121	guayacán	Handroanthus chrysanthus (Jacq.) S.O. Grose	Bignoniaceae	tree	neotropical	México a Argentina	México a Perú y Trinidad y Tobago
26	blanca mariposa	Hedychium coronarium J. Koenig	Zingiberaceae	perennial herb	introduced	Indomalasia e Himalayas	Subocontinente Indio a Taiwan
124	heliconia (sin nombre local)	Heliconia stricta Huber	Heliconiaceae	perennial herb	introduced	Amazonia, Sudamérica	Trópico de Sudamérica
36	cachete de mojarra	Heliconia wagneriana Petersen	Heliconiaceae	perennial herb	native	Guatemala a Colombia	México (Chiapas) a Ecuador
144	jolozín	Heliocarpus appendiculatus Turcz.	Malvaceae	tree	native	México a Costa Rica	NA
7	alegría	Hibiscus mutabilis L.	Malvaceae	shrub	introduced	China	NA
263	tulipán (amarillo, blanco, coral, rosa, rojo, melón, rosa claro, variegado)	Hibiscus rosa-sinensis L.	Malvaceae	shrub	introduced	E Asia	NA
155	lirio naranja/lirio rojo	Hippeastrum puniceum (Lam.) Voss	Amaryllidaceae	perennial herb	introduced	Amazonía	Sudamérica Tropical
94	enredadera (sin nombre local)	Holmskioldia sanguinea Retz.	Lamiaceae	climber	introduced	Asia Subtropical	Himalaya a Myanmar
222	pitaya	Hylocereus undatus (Haw.) Britton & Rose	Cactaceae	suffrutescent epihyte	native	Centroamérica	NA	CITES Appendix II - Trade controlled to avoid use incompatible with species survival - Global
153	lirio blanco	Hymenocallis littoralis (Jacq.) Salisb.	Amaryllidaceae	perennial herb	neotropical	EUA, América tropical y Antillas	México a N Perú y Brasil
125	hierba martín	Hyptis verticillata Jacq.	Lamiaceae	shrub	native	EUA, México a Ecuador y Venezuela	Florida a Venezuela y Ecuador
90	cuijinicuil	Inga jinicuil Schltdl. & Cham. ex G. Don	Fabaceae	tree	native	México a Costa Rica	NA
117	guatope	Inga sapindoides Willd.	Fabaceae	tree	neotropical	México a Venezuela, Chile y Perú	NA
248	selele	Inga vera Willd.	Fabaceae	tree	neotropical	Mesoamérica a Ándes	NA
45	campanita roja/enredadera pinito	Ipomoea quamoclit L.	Convolvulaceae	climber	neotropical	México a Sudamérica	México a Centroamérica
136	isora (roja, rosa, naranja, amarilla, crema)	Ixora coccinea L.	Rubiaceae	shrub	introduced	Asia	India, Sri Lanka, Bangladesh, Indochina
83	copo de nieve	Ixora finlaysoniana Wall. ex G.Don	Rubiaceae	shrub/tree	introduced	SE Asia	China, Indochina, Filipinas
140	jazmín	Jasminum sambac (L.) Aiton	Oleaceae	shrub	introduced	India	Bhutan a India
219	piñón	Jatropha curcas L.	Euphorbiaceae	shrub	native	México y Guatemala, distribuida en Trópicos	México a Trópicos de América
237	riñonina	Jatropha gossypiifolia L.	Euphorbiaceae	subshrub	neotropical	México a Sudamérica, Islas del Caribe	México a Trópicos de América
212	peregrina	Jatropha integerrima Jacq.	Euphorbiaceae	shrub	introduced	Cuba	O Cuba
16	arbolito de méxico	Jatropha podagrica Hook.	Euphorbiaceae	shrub	native	Mesoamérica	México a Nicaragua	Endemic Mesoamérica
258	tilo	Justicia pectoralis Jacq.	Acanthaceae	perennial herb	neotropical	México a Paraguay y Antillas	NA
245	sangre de cristo	Justicia spicigera Schltdl.	Acanthaceae	shrub	native	México a Costa Rica	NA
24	belladona	Kalanchoe blossfeldiana Poelln.	Crassulaceae	perennial herb	introduced	Madagascar	NA
167	mala madre	Kalanchoe gastonis-bonnieri Raym.-Hamet & H. Perrier.	Crassulaceae	perennial herb	introduced	Madagascar	NA
100	estronónica (blanca, bugambilia, rosa)	Lagerstroemia indica L.	Lythraceae	shrub	introduced	E Asia	NA
236	residón	Lawsonia inermis L.	Lythraceae	shrub	introduced	Asia	NA
112	guaje	Leucaena leucocephala (Lam.) de Wit	Fabaceae	tree	native	Mesoamérica	NA
34	cabeza de mono	Licania platypus (Hemsl.) Fritsch	Chrysobalanaceae	tree	native	S México a Panamá	México a N Colombia	B1ab(iii) - Endangered - National
256	té de arroyo	Lippia alba (Mill.) N.E. Br. ex Britton & P. Wilson	Verbenaceae	shrub	neotropical	S. Estados Unidos, México, Mesoamérica, Colombia, Venezuela, Guayanas, Ecuador, Perú, Bolivia, Paraguay, Argentina, Antillas	Trópico y Subtrópico de América
156	litchi	Litchi chinensis Sonn.	Sapindaceae	tree	introduced	China	NA
114	guano chico/palma ornato	Livistona chinensis (Jacq.) R. Br. ex Mart.	Arecaceae	treelike palm	native	México a Panamá	México a Venezuela y Trinidad	NT - Near Threatened - National
203	palo gusano	Lonchocarpus hondurensis Benth.	Fabaceae	tree	native	México y Guatemala	NA
261	tostadilla/manto	Lygodium venustum Sw.	Lygodiaceae	climber	neotropical	México a Bolivia y Antillas	NA
180	moral/palo de mora	Maclura tinctoria (L.) D. Don ex Steud.	Moraceae	tree	neotropical	México, Mesoamérica, Colombia, Venezuela, Ecuador, Perú, Bolivia, Brasil, Paraguay, Argentina, Antillas	NA
109	grosella roja	Malpighia glabra L.	Malpighiaceae	shrub	native	EUA al NE Sudamérica y en las Antillas	NA
173	manzana	Malus pumila Mill.	Rosaceae	shrub/tree	introduced	Limites Asia y Europa	NA
251	sibil	Malvaviscus arboreus var. mexicanus Schltdl.	Malvaceae	shrub	native	México y Guatemala	NA
169	mamey amarillo	Mammea americana L.	Calophyllaceae	tree	native	Centroamérica y Antillas	NA
171	mango (ataulfo, manila, petacón, tommy, pájaro, piña, azúcar, caramelito, criollo, durazno, joba, poblano, injerto verde, manililla, seda, mangloba)	Mangifera indica L.	Anacardiaceae	tree	introduced	Península India	NA
274	yuca	Manihot esculenta Crantz	Euphorbiaceae	shrub	introduced	Sudamérica	O Sudamérica a Brasil
64	chicozapote	Manilkara zapota (L.) P. Royen	Sapotaceae	tree	native	México, Guatemala, Belice y Nicaragua	México a Colombia
208	parece cuajilote (sin nombre local)	Margaritopsis microdon (DC.) C.M. Taylor	Rubiaceae	shrub/climber	neotropical	México, Mesoamérica, Colombia, Venezuela, Ecuador, Bahamas, Antillas	México a Trópicos de América
102	flor rosa camarón (sin nombre local)	Megaskepasma erythrochlamys Lindau	Acanthaceae	shrub	introduced	Venezuela	NA
119	guaya extranjera/americana/tailandesa/cubana)	Melicoccus bijugatus Jacq.	Sapindaceae	tree	introduced	N Sudamérica, Colombia a Guianas	NA
118	guaya criolla	Melicoccus oliviformis Kunth	Sapindaceae	tree	native	Mesoamérica y N Colombia	NA
42	camotillo	Merremia umbellata (L.) Hallier f.	Convolvulaceae	climber	neotropical	Estados Unidos, México, Mesoamérica, Colombia, Venezuela, Guayanas, Ecuador, Perú, Bolivia, Brasil, Paraguay, Argentina, Antillas	Trop. y Subtrop. America, Trop. Africa a Tanzania, Seychelles, Trop. y Subtrop. Asia a N Australia
123	helecho de madreado	Microgramma nitida (J.Sm) A.R. Sm.	Polypodiaceae	climber	native	México, Mesoamérica, Jamaica, Barbados	NA
23	bejuco negro/tipo mimbre	Monstera acuminata K. Koch	Araceae	climber	native	México a Nicaragua	México a Centroamérica
176	margaritón/pelumbre	Montanoa grandiflora DC.	Compositae	shrub	native	México	NA
191	noni	Morinda citrifolia L.	Rubiaceae	shrub/tree	introduced	Asia	Trópico de Asia a Australia
52	capulín	Muntingia calabura L.	Muntingiaceae	tree	neotropical	América tropical	NA
184	muralla	Murraya paniculata (L.) Jack	Rutaceae	shrub	introduced	SE Asia	NA
223	plátano (ciento en boca, enano, morado)	Musa acuminata Colla	Musaceae	treelike herb	introduced	India y Sri Lanka–SE Asia, Filip., Nueva Guinea, Aus-tral. y Samoa	Tanzania a Asia tropical
226	plátano cuadrado	Musa balbisiana Colla	Musaceae	treelike herb	introduced	Asia	Asia tropical y subtropical
225	plátano (criollo o crecentón, cubano)	Musa L.	Musaceae	treelike herb	introduced	Asia	Tanzania, Asia tropical a Pacífico
224	plátano (macho, bellaco, manzano, guineo, seda, dominico, chifle)	Musa x paradisiaca L.	Musaceae	treelike herb	introduced	Asia	Malasia
145	lámpara de buda (sin nombre local)	Mussaenda erythrophylla Schumach. & Thonn.	Rubiaceae	shrub	introduced	África	África tropical
29	bolitas rojas (sin nombre local)	Neea psychotrioides Donn. Sm.	Nyctaginaceae	shrub	native	México y Centroamérica	NA
233	rambután	Nephelium lappaceum L.	Sapindaceae	tree	introduced	China	NA
189	narciso (rosa, rojo)	Nerium oleander L.	Apocynaceae	shrub	introduced	Mediterráneo y China Occidental	Mediterráneo
253	tabaco	Nicotiana tabacum L.	Solanaceae	perennial herb	neotropical	Sudamérica, México	NA
192	nopal	Nopalea cochenillifera (L.) Salm-Dyck	Cactaceae	sufrutescent shrub	neotropical	Desconocido, Dist. América tropical	NA
6	albahaca	Ocimum basilicum L.	Lamiaceae	perennial herb	introduced	Asia África	Trópico y subtrópico de Asia
129	hoja de llanto	Odontonema callistachyum (Schltdl. & Cham.) Kuntze	Acanthaceae	perennial herb	native	México y Centroamérica	NA
278	zapote de agua	Pachira aquatica Aubl.	Malvaceae	tree	neotropical	S México a Ecuador, N Perú y N Brasil	NA
199	palma de madagascar	Pachypodium lamerei Drake	Apocynaceae	sufrutescent shrub	introduced	Madagascar	S Madagascar
89	cuajilote	Parmentiera aculeata (Kunth) Seem.	Bignoniaceae	tree	native	S México a Honduras	México a Costa Rica
5	alambrillo/barbasco/tres lomos	Paullinia pinnata L.	Sapindaceae	climber	neotropical	América Tropical y África Tropical	NA
275	zacate gigante	Pennisetum purpureum Schumach.	Poaceae	perennial herb	introduced	África	Sahara a África Tropical, Aldabra, Península Arábiga
265	uña de gato	Pereskia grandifolia Haw.	Cactaceae	shrub	introduced	Brasil, naturalizada en Mesoamérica	NA
3	aguacate	Persea americana Mill.	Lauraceae	tree	native	México y Centroamérica	NA
67	chinín	Persea schiedeana Nees	Lauraceae	tree	native	México y Centroamérica	NA
231	zorrillo	Petiveria alliacea L.	Petiveriaceae	perennial herb	neotropical	EUA a Argentina	NA
95	enredadera alhelí	Petrea volubilis L.	Verbenaceae	climber	neotropical	México, Mesoamérica, Colombia, Venezuela, Guayanas, Ecuador, Perú, Bolivia, Brasil, Paraguay, Argentina, Antillas	Florida, México y América Tropical
63	chichicaste/ortiga	Phenax hirtus (Sw.) Wedd.	Urticaceae	perennial herb/shrub	neotropical	México, Mesoamérica, Colombia, Venezuela, Ecuador, Perú, Bolivia, Antillas	NA
280	palma de adorno	Phoenix roebelenii O'Brien	Arecaceae	shrubby palm	introduced	Asia	China a Indochina
108	grosella amarilla/verde/china	Phyllanthus acidus (L.) Skeels	Phyllanthaceae	tree	introduced	África tropical	Brasil (Pará)
20	bambú chino	Phyllostachys aurea Carrière Rivière & C. Rivière	Poaceae	shrub	introduced	China	China a Vietnam
214	pimienta	Pimenta dioica (L.) Merr.	Myrtaceae	tree	native	México, Centroamérica y Antillas	México, Centroamérica y Caribe
84	cordoncillo	Piper amalago L.	Piperaceae	shrub	neotropical	América tropical	NA
179	momo/hoja santa	Piper auritum Kunth	Piperaceae	shrub	native	Mesoamérica	NA
33	cabeza de loro	Pithecellobium lanceolatum (Humb. & Bonpl. ex. Willd.) Benth.	Fabaceae	tree	native	México a N Sudamérica	NA
157	llantén	Plantago major L.	Plantaginaceae	perennial herb	introduced	Europa y Asia occidental	NA
194	oreganón	Plectranthus amboinicus (Lour.) Spreng.	Lamiaceae	perennial herb	introduced	trópicos Viejo Mundo	África, Península Arábiga, India
227	pochitoquillo	Pleuranthodendron lindenii (Turcz.) Sleumer	Salicaceae	tree	neotropical	México, Centroamérica, Ecuador, Perú	NA
269	veleza/niñatura	Plumbago auriculata Lam.	Plumbaginaceae	shrub	introduced	S África	NA
238	rosa de mata/tabasqueña (blanco, amarillo, blanco y amarillo, rosa)	Plumeria rubra L.	Apocynaceae	shrub	native	S México y Centroamérica	México a Venezuela
216	pinito chino	Polyscias fruticosa (L.) Harms	Araliaceae	shrub	introduced	Asia	C Malasia a SO Pacific
15	aralia verde	Polyscias guilfoylei (W.Bull) L.H. Bailey	Araliaceae	shrub	introduced	Asia	E Malasia a SO Pacífico
14	aralia (hoja chica, hoja grande orilla blanca)	Polyscias scutellaria(Burm. f.) Fosberg	Araliaceae	shrub	introduced	Asia	E Malasia a SO Pacífico
174	mañanitas	Portulaca umbraticola Kunth	Portulacaceae	perennial herb	neotropical	S EUA a Sudamérica Tropical	NA
72	chocho	Pouteria glomerata (Miq.) Radlk.	Sapotaceae	tree	neotropical	México a Perú y Brasil	México a NE Argentina
277	zapote	Pouteria sapota (Jacq.) H.E.Moore & Stearn	Sapotaceae	tree	native	México, Mesoamérica	México a Centroamérica
10	amapola/tumbilish (sin nombre local)	Pseudobombax ellipticum (Kunth) Dugand	Malvaceae	tree	native	México a Nicaragua	NA
120	guayaba (criolla, injerto)	Psidium guajava L.	Myrtaceae	shrub/tree	neotropical	América tropical	Trópico y Subtrópico de América
107	granada roja	Punica granatum L.	Lythraceae	shrub/tree	introduced	SE Europa e India
126	higuera morada	Ricinus communis L.	Euphorbiaceae	shrub	introduced	África	NE África Tropical
240	rosa/presidente (varios colores, grande, de castilla)	Rosa L.	Rosaceae	perennial herb/shrub	introduced	Asia	NA
201	palma real	Roystonea dunlapiana P.H. Allen	Arecaceae	treelike palm	native	EUA a N Sudamérica	SE México a Centroamérica
43	campana morada	Ruellia simplex C.Wright	Acanthaceae	perennial herb/shrub	neotropical	México a Sudamérica y Antillas	NA
115	guano redondo	Sabal mexicana Mart.	Arecaceae	treelike palm	native	EUA a Nicaragua	EUA a Centroamérica
48	caña	Saccharum officinarum L.	Poaceae	perennial herb	introduced	Nueva Guinea	Nueva Guinea
106	gogo	Salacia elliptica (Mart.) G. Don	Celastraceae	tree	neotropical	Sudamérica	NA
247	sauco	Sambucus canadensis L.	Adoxaceae	shrub/tree	native	Canadá, EUA, México a Panamá	NA
81	cola de tigre	Sansevieria zeylanica Willd.	Asparagaceae	perennial herb	introduced	África y Asia	India, Sri Lanka
137	jaboncillo	Sapindus saponaria L.	Sapindaceae	tree	neotropical	Florida a Argentina	NA
66	chinagogo	Saurauia sp.	Actinidaceae	tree	native	México (Chiapas y Tabasco)	NA
61	chayote	Sechium edule (Jacq.) Sw.	Cucurbitaceae	climber	native	México	NA
230	quelite	Senna papillosa (Britton & Rose) H.S. Irwin & Barneby	Fabaceae	shrub/tree	neotropical	S México a SE Sudamérica	NA
220	pistache	Simarouba amara Aubl.	Simarubaceae	tree	neotropical	Belice a Brasil y las Antillas	NA
70	chiquihuite/bejuco de canasto	Smilax domingensis Willd.	Smilacaceae	climber	neotropical	México a Panamá y Antillas, Perú y Brasil	México a Trópicos de América
1	acelga marina	Solanum candidum Lindl.	Solanaceae	subshrub/shrub	native	México a Costa Rica	NA
242	salazar	Solanum diphyllum L.	Solanaceae	perennial herb/subshrub	native	México a Costa Rica	NA
243	salvia	Solanum umbellatum Mill.	Solanaceae	shrub	native	México a N Colombia y Antillas	NA
91	cuna de moises	Spathiphyllum phryniifolium Schott	Araceae	perennial herb	native	Mesoamérica	S México a Colombia	Endemic
264	tulipán indio	Spathodea campanulata P. Beauv.	Bignoniaceae	tree	introduced	África	O África, Uganda y Angola
143	jobo	Spondias mombin L.	Anacardiaceae	tree	neotropical	México, Centroamérica y Sudamérica Tropical	NA
75	ciruela (criolla, amarilla grande, fondura, morada grande, poblana roja grande)	Spondias purpurea L.	Anacardiaceae	tree	neotropical	México, Centroamérica a Perú y Brasil	NA
271	verbena	Stachytarpheta cayennensis (Rich.) Vahl	Verbenaceae	perennial herb	neotropical	Mesoamérica, Colombia, Venezuela, Guayanas, Ecuador, Perú, Bolivia, Brasil, Paraguay, Argentina, Antillas	S México a Trópicos de América
25	bellote	Sterculia apetala (Jacq.) H. Karst.	Malvaceae	tree	neotropical	México a Perú y Brasil	NA
51	caoba	Swietenia macrophylla King	Meliaceae	tree	neotropical	México, Centroamérica a Perú y Brasil	NA	CITES Appendix II - Trade controlled to avoid use incompatible with species survival - National - Populations of the Neotropics. / CR A2cd - Critically Endangered - Global
229	pomarrosa	Syzygium jambos (L.) Alston	Myrtaceae	tree	introduced	Indias Orientales	Himalaya a O Malasia
211	pera de agua	Syzygium malaccense (L.) Merr. & L.M. Perry	Myrtaceae	tree	introduced	Asia	Indochina a Vanuatu
161	macuilís	Tabebuia rosea (Bertol.) Bertero ex A.DC.	Bignoniaceae	tree	native	México a Venezuela	México a Ecuador
79	cojón de venado/uvero	Tabernaemontana alba Mill.	Apocynaceae	tree	native	México, Mesoamérica, Colombia, Cuba	S Florida, México a Colombia y Cuba
101	flor del chorote/jazmín	Tabernaemontana divaricata (L.) R. Br. ex Roem. & Schult.	Apocynaceae	shrub	introduced	SE Asia	Himalaya a China e Indochina
259	tiscoque	Tagetes erecta L.	Asteraceae	perennial herb	native	México	NA
254	tamarindo	Tamarindus indica L.	Fabaceae	tree	introduced	África	NA
97	escandor	Tecoma stans (L.) Juss. ex Kunth	Bignoniaceae	shrub/tree	neotropical	S Florida y Arizona al N Argentina	Trópico y Subtrópico de América
9	almendra	Terminalia catappa L.	Combretaceae	tree	introduced	Asia tropical	NA
210	pataste	Theobroma bicolor Humb. & Bonpl.	Malvaceae	tree	native	Mesoamérica, Centroamérica	NA
35	cacao (calabacillo, criollo, guayaquil, guayaquil zeilan, injerto trinitario, morralero)	Theobroma cacao L.	Malvaceae	tree	native	Mesoamérica y Centroamérica	NA
27	bola de gato	Thevetia ahouai (L.) A.DC.	Apocynaceae	shrub	native	México, Mesoamérica y Colombia	México a Venezuela, Cuba
28	bola de venado/campanita	Thevetia peruviana (Pers.) K. Schum.	Apocynaceae	shrub	neotropical	América tropical	México a Trópicos de América
262	tuja (sin nombre local)	Thuja occidentalis L.	Cupressaceae	shrub	introduced	China	Canadá a EUA
18	árnica	Tithonia diversifolia (Hemsl.) A. Gray	Compositae	hierba/shrub	native	México y Centroamérica	NA
141	jazmín arábia	Trachelospermum jasminoides (Lindl.) Lem.	Apocynaceae	climber	introduced	China	Japón a Vietnam
163	maguey morado	Tradescantia spathacea Sw.	Commelinaceae	perennial herb	native	Mesoamérica	S México a Guatemala	Endemic
178	matalí	Tradescantia zebrina Bosse	Commelinaceae	perennial herb	neotropical	México, Centroamérica a Perú y Bolivia	México a Colombia
154	lírio de tigre	Trimezia spathata subsp. sincorana (Ravenna) Chukr	Iridaceae	perennial herb	introduced	Brasil	Brasil (Bahia)
207	papaya oreja de mico	Vasconcellea pubescens A. DC.	Caricaceae	tree sufrutescent	neotropical	Mesoamérica, Colombia, Venezuela, Ecuador, Perú, Bolivia	NA
17	arbusto de cancún (sin nombre local)	Vitex trifolia L.	Lamiaceae	shrub	introduced	India y S China	Somalia a Mozambique y Pacífico
232	quequeste/hoja elegante	Xanthosoma robustum Schott	Araceae	perennial herb	neotropical	América tropical	México a Centroamérica
159	macal/macal morado	Xanthosoma sagittifolium (L.) Schott	Araceae	perennial herb	introduced	Perú, Sudamérica	Costa Rica a Sudamérica Tropical
164	maguey/yuca de adorno	Yucca gigantea Lem.	Asparagaceae	shrub	native	S México y Guatemala	Centro de México a Centroamérica
30	brujita	Zephyranthes lindleyana Herb.	Amaryllidaceae	perennial herb	native	México a Costa Rica	México a Centroamérica

## Sheet: Species total abundance
Species	total abundance
Theobroma cacao L.	274		2	1	1	5	1	39	1	1	7	3	8	15	3	7	3	1	128	1	16	3	20	1	1	1	1	1	28	3	2	8	2	10	3	7	77	36	12	9	12	3	5	19	20	3	1	23	4
Tabebuia rosea (Bertol.) Bertero ex A.DC.	271
Citrus x sinensis (L.) Osbeck	193
Ixora coccinea L.	153
Cedrela odorata L.	149
Cocos nucifera L.	137
Eugenia rubella Lundell	135
Annona muricata L.	128
Mangifera indica L.	110
Hibiscus rosa-sinensis L.	96
Melicoccus oliviformis Kunth	90
Citrus reticulata Blanco	78
Bixa orellana L.	77
Nopalea cochenillifera (L.) Salm-Dyck	71
Pimenta dioica (L.) Merr.	65
Citrus x aurantium L.	62
Musa x paradisiaca L.	60
Salacia elliptica (Mart.) G. Don	52
Musa balbisiana Colla	51
Pleuranthodendron lindenii (Turcz.) Sleumer	51
Codiaeum variegatum (L.) Rumph. ex A. Juss.	50
Chrysophyllum cainito L.	48
Rosa L.	47
Spondias purpurea L.	47
Psidium guajava L.	45
Polyscias guilfoylei (W.Bull) L.H. Bailey	44
Adonidia merrillii (Becc.) Becc.	39
Bougainvillea glabra Choisy	36
Piper auritum Kunth	36
Persea americana Mill.	34
Citrus x limon (L.) Osbeck	32
Malvaviscus arboreus var. mexicanus Schltdl.	32
Roystonea dunlapiana P.H. Allen	31
Swietenia macrophylla King	29
Artocarpus altilis (Parkinson) Fosberg	28
Cnidoscolus aconitifolius (Mill.) I.M. Johnst.	28
Musa sp.	27
Colubrina arborescens (Mill.) Sarg.	26
Tamarindus indica L.	26
Citrus x latifolia Tanaka ex Q. Jiménez	24
Diphysa americana (Mill.) M.Sousa	24
Thevetia ahouai (L.) A.DC.	24
Calathea lutea (Aubl.) E.Mey. ex Schult.	23
Coffea arabica L.	23
Gliricidia sepium (Jacq.) Kunth ex Walp.	23
Pouteria sapota (Jacq.) H.E.Moore & Stearn	23
Anthurium andraeanum Linden ex André	20
Byrsonima crassifolia (L.) Kunth	20
Guazuma ulmifolia Lam.	20
Bursera simaruba (L.) Sarg.	19
Crescentia cujete L.	19
Carica papaya L.	18
Cordia stellifera I.M. Johnst.	18
Capsicum annuum L.	17
Vitex trifolia L.	17
Annona reticulata L.	16
Genipa americana L.	16
Morinda citrifolia L.	16
Plumeria rubra L.	16
Vasconcellea pubescens A. DC.	16
Aloe vera (L.) Burm. f.	15
Cupania glabra Sw.	15
Coccoloba barbadensis Jacq.	14
Crateva tapia L.	14
Gardenia jasminoides J.Ellis	14
Cestrum nocturnum L.	13
Ixora finlaysoniana Wall. ex G.Don	13
Murraya paniculata (L.) Jack	13
Spondias mombin L.	13
Bromelia hemisphaerica Lam.	12
Brugmansia candida Pers.	12
Cochlospermum vitifolium (Willd.) Spreng.	12
Manilkara zapota (L.) P. Royen	12
Megaskepasma erythrochlamys Lindau	12
Melicoccus bijugatus Jacq.	12
Pachira aquatica Aubl.	12
Capraria biflora L.	11
Parmentiera aculeata (Kunth) Seem.	11
Terminalia catappa L.	11
Bactris mexicana Mart.	10
Cordyline fruticosa (L.) A. Chev.	10
Costus pulverulentus C. Presl	10
Cuphea hyssopifolia Kunth	10
Hylocereus undatus (Haw.) Britton & Rose	10
Jatropha gossypiifolia L.	10
Ocimum basilicum L.	10
Tradescantia spathacea Sw.	10
Brosimum alicastrum Sw.	9
Catharanthus roseus (L.) G. Don	9
Citrus x limonia (L.) Osbeck	9
Cycas revoluta Thunb.	9
Delonix regia (Bojer ex Hook.) Raf.	9
Inga sapindoides Willd.	9
Malpighia glabra L.	9
Margaritopsis microdon (DC.) C.M. Taylor	9
Alocasia macrorrhizos (L.) G. Don	8
Averrhoa carambola L.	8
Citrus medica L.	8
Justicia spicigera Schltdl.	8
Lawsonia inermis L.	8
Sabal mexicana Mart.	8
Saccharum officinarum L.	8
Thevetia peruviana (Pers.) K. Schum.	8
Alibertia edulis (Rich.) A.Rich. ex DC.	7
Anacardium occidentale L.	7
Bauhinia monandra Kurz	7
Colocasia esculenta (L.) Schott	7
Crotalaria longirostrata Hook. & Arn.	7
Hampea trilobata Standl.	7
Muntingia calabura L.	7
Musa acuminata Colla	7
Sambucus canadensis L.	7
Sterculia apetala (Jacq.) H. Karst.	7
Couepia polyandra (Kunth) Rose	6
Dieffenbachia parlatorei Linden & André	6
Dieffenbachia seguine (Jacq.) Schott	6
Dypsis lutescens (H. Wendl.) Beentje & J. Dransf.	6
Ficus benjamina L.	6
Inga jinicuil Schltdl. & Cham. ex G. Don	6
Jasminum sambac (L.) Aiton	6
Mammea americana L.	6
Nerium oleander L.	6
Simarouba amara Aubl.	6
Adelia barbinervis Cham. & Schltdl.	5
Bursera graveolens (Kunth) Triana & Planch.	5
Ceiba pentandra (L.) Gaertn.	5
Chrysobalanus icaco L.	5
Cinnamomum verum J.Presl	5
Cissus verticillata (L.) Nicolson & C.E.Jarvis	5
Citrus x limetta Risso	5
Citrus x paradisi Macfad.	5
Crinum augustum Roxb. ex Ker Gawl.	5
Cupressus sempervirens L.	5
Dioscorea alata L.	5
Hippeastrum puniceum (Lam.) Voss	5
Jatropha curcas L.	5
Lagerstroemia indica L.	5
Maclura tinctoria (L.) D. Don ex Steud.	5
Persea schiedeana Nees	5
Plectranthus amboinicus (Lour.) Spreng.	5
Sansevieria zeylanica Willd.	5
Sechium edule (Jacq.) Sw.	5
Solanum umbellatum Mill.	5
Theobroma bicolor Humb. & Bonpl.	5
Canna indica L.	4
Cassia fistula L.	4
Cecropia obtusifolia Bertol.	4
Celosia argentea L.	4
Coccoloba uvifera (L.) L.	4
Dracaena fragrans (L.) Ker Gawl.	4
Hymenocallis littoralis (Jacq.) Salisb.	4
Jatropha podagrica Hook.	4
Leucaena leucocephala (Lam.) de Wit	4
Manihot esculenta Crantz	4
Neea psychotrioides Donn. Sm.	4
Odontonema callistachyum (Schltdl. & Cham.) Kuntze	4
Phyllanthus acidus (L.) Skeels	4
Polyscias scutellaria (Burm. f.) Fosberg	4
Senna papillosa (Britton & Rose) H.S. Irwin & Barneby	4
Tecoma stans (L.) Juss. ex Kunth	4
Yucca gigantea Lem.	4
Allamanda cathartica L.	3
Alpinia purpurata (Vieill.) K. Schum.	3
Ananas comosus (L.) Merr.	3
Annona squamosa L.	3
Artocarpus heterophyllus Lam.	3
Bambusa vulgaris Schrad. ex J.C.Wendl.	3
Brunfelsia americana L.	3
Caesalpinia pulcherrima (L.) Sw.	3
Castilla elastica Sessé	3
Cojoba arborea (L.) Britton & Rose	3
Epipremnum pinnatum (L.) Engl.	3
Euphorbia tithymaloides L.	3
Faramea occidentalis (L.) A. Rich.	3
Hedychium coronarium J. Koenig	3
Plantago major L.	3
Solanum diphyllum L.	3
Syzygium malaccense (L.) Merr. & L.M. Perry	3
Tabernaemontana alba Mill.	3
Trachelospermum jasminoides (Lindl.) Lem.	3
Acalypha hispida Burm.f.	2
Asparagus setaceus (Kunth) Jessop	2
Azadirachta indica A. Juss.	2
Chrysophyllum mexicanum Brandegee	2
Cydista aequinoctialis (L.) Miers	2
Duranta erecta L.	2
Erythrina caribaea Krukoff & Barneby	2
Euphorbia marginata Pursh	2
Euphorbia milii Des Moul.	2
Handroanthus chrysanthus (Jacq.) S.O. Grose	2
Heliocarpus appendiculatus Turcz.	2
Ipomoea quamoclit L.	2
Jatropha integerrima Jacq.	2
Kalanchoe blossfeldiana Poelln.	2
Lygodium venustum Sw.	2
Microgramma nitida (J.Sm) A.R. Sm.	2
Nicotiana tabacum L.	2
Paullinia pinnata L.	2
Phyllostachys aurea Carrière Rivière & C. Rivière	2
Pithecellobium lanceolatum (Humb. & Bonpl. ex. Willd.) Benth.	2
Plumbago auriculata Lam.	2
Polyscias fruticosa (L.) Harms	2
Pouteria glomerata (Miq.) Radlk.	2
Punica granatum L.	2
Ruellia simplex C.Wright	2
Spathiphyllum phryniifolium Schott	2
Spathodea campanulata P. Beauv.	2
Syzygium jambos (L.) Alston	2
Tabernaemontana divaricata (L.) R. Br. ex Roem. & Schult.	2
Tithonia diversifolia (Hemsl.) A. Gray	2
Xanthosoma robustum Schott	2
Xanthosoma sagittifolium (L.) Schott	2
Acanthocereus tetragonus (L.) Hummelinck	1
Acrocomia aculeata (Jacq.) Lodd. ex Mart.	1
Adenium obesum (Forssk.) Roem. & Schult.	1
Agave vivipara L.	1
Alchornea latifolia Sw.	1
Andira inermis (W. Wright) Kunth ex DC.	1
Annona purpurea Moc. & Sessé ex Dunal	1
Antigonon leptopus Hook. & Arn.	1
Araucaria columnaris (J.R. Forst.) Hook.	1
Aristolochia odoratissima L.	1
Aristolochia pentandra Jacq.	1
Artemisia ludoviciana subsp. mexicana (Willd. ex Spreng.) D.D. Keck	1
Cajanus cajan (L.) Huth.	1
Caryota mitis Lour.	1
Celtis iguanaea (Jacq.) Sarg.	1
Chamaedorea elegans Mart.	1
Chromolaena collina (DC.) R.M. King & H.Rob.	1
Citharexylum donnell-smithii Greenm.	1
Critonia morifolia (Mill.) R.M. King & H. Rob.	1
Cymbopogon citratus (DC.) Stapf	1
Cyperus canus J. Presl. & C. Presl.	1
Dioscorea bulbifera L.	1
Dioscorea composita Hemsl.	1
Erythrina variegata L.	1
Ficus cotinifolia Kunth	1
Garcinia intermedia (Pittier) Hammel	1
Gossypium hirsutum L.	1
Hamelia patens Jacq.	1
Heliconia stricta Huber	1
Heliconia wagneriana Petersen	1
Hibiscus mutabilis L.	1
Holmskioldia sanguinea Retz.	1
Hyptis verticillata Jacq.	1
Inga vera Willd.	1
Justicia pectoralis Jacq.	1
Kalanchoe gastonis-bonnieri Raym.-Hamet & H. Perrier.	1
Licania platypus (Hemsl.) Fritsch	1
Lippia alba (Mill.) N.E. Br. ex Britton & P. Wilson	1
Litchi chinensis Sonn.	1
Livistona chinensis (Jacq.) R. Br. ex Mart.	1
Lonchocarpus hondurensis Benth.	1
Malus pumila Mill.	1
Merremia umbellata (L.) Hallier f.	1
Monstera acuminata K. Koch	1
Montanoa grandiflora DC.	1
Mussaenda erythrophylla Schumach. & Thonn.	1
Nephelium lappaceum L.	1
Pachypodium lamerei Drake	1
Pennisetum purpureum Schumach.	1
Pereskia grandifolia Haw.	1
Petiveria alliacea L.	1
Petrea volubilis L.	1
Phenax hirtus (Sw.) Wedd.	1
Phoenix roebelenii O'Brien	1
Piper amalago L.	1
Portulaca umbraticola Kunth	1
Pseudobombax ellipticum (Kunth) Dugand	1
Ricinus communis L.	1
Sapindus saponaria L.	1
Saurauia sp.	1
Smilax domingensis Willd.	1
Solanum candidum Lindl.	1
Stachytarpheta cayennensis (Rich.) Vahl	1
Tagetes erecta L.	1
Thuja occidentalis L.	1
Tradescantia zebrina Bosse	1
Trimezia spathata subsp. sincorana (Ravenna) Chukr	1
Zephyranthes lindleyana Herb.	1
[truncated: 233 more columns]

## Sheet: Abundance matrix
	Euphorbiaceae	Cactaceae	Arecaceae	Euphorbiaceae	Apocynaceae	Arecaceae	Asparagaceae	Euphorbiaceae	Rubiaceae	Apocynaceae	Araceae	Asphodelaceae	Zingiberaceae	Anacardiaceae	Bromeliaceae	Fabaceae	Annonaceae	Annonaceae	Annonaceae	Annonaceae	Araceae	Polygonaceae	Araucareaceae	Aristolochiaceae	Aristolochiaceae	Asteraceae	Moraceae	Moraceae	Asparagaceae	Oxalidaceae	Meliaceae	Arecaceae	Poaceae	Fabaceae	Bixaceae	Nyctaginaceae	Bromeliaceae	Moraceae	Solanaceae	Solanaceae	Burseraceae	Burseraceae	Malpighiaceae	Fabaceae	Fabaceae	Marantaceae	Cannaceae	Scrophulariaceae	Solanaceae
HG n	Acalypha hispida Burm.f.	Acanthocereus tetragonus (L.) Hummelinck	Acrocomia aculeata (Jacq.) Lodd. ex Mart.	Adelia barbinervis Cham. & Schltdl.	Adenium obesum (Forssk.) Roem. & Schult.	Adonidia merrillii (Becc.) Becc.	Agave vivipara L.	Alchornea latifolia Sw.	Alibertia edulis (Rich.) A.Rich. ex DC.	Allamanda cathartica L.	Alocasia macrorrhizos (L.) G. Don	Aloe vera (L.) Burm. f.	Alpinia purpurata (Vieill.) K. Schum.	Anacardium occidentale L.	Ananas comosus (L.) Merr.	Andira inermis (W. Wright) Kunth ex DC.	Annona muricata L.	Annona purpurea Moc. & Sessé ex Dunal	Annona reticulata L.	Annona squamosa L.	Anthurium andraeanum Linden ex André	Antigonon leptopus Hook. & Arn.	Araucaria columnaris (J.R. Forst.) Hook.	Aristolochia odoratissima L.	Aristolochia pentandra Jacq.	Artemisia ludoviciana subsp. mexicana (Willd. ex Spreng.) D.D. Keck	Artocarpus altilis (Parkinson) Fosberg	Artocarpus heterophyllus Lam.	Asparagus setaceus (Kunth) Jessop	Averrhoa carambola L.	Azadirachta indica A. Juss.	Bactris mexicana Mart.	Bambusa vulgaris Schrad. ex J.C.Wendl.	Bauhinia monandra Kurz	Bixa orellana L.	Bougainvillea glabra Choisy	Bromelia hemisphaerica Lam.	Brosimum alicastrum Sw.	Brugmansia candida Pers.	Brunfelsia americana L.	Bursera graveolens (Kunth) Triana & Planch.	Bursera simaruba (L.) Sarg.	Byrsonima crassifolia (L.) Kunth	Caesalpinia pulcherrima (L.) Sw.	Cajanus cajan (L.) Huth.	Calathea lutea (Aubl.) E.Mey. ex Schult.	Canna indica L.	Capraria biflora L.	Capsicum annuum L.
1	0	0	0	0	0	0	0	0	0	0	0	0	0	1	0	0	3	0	0	0	0	0	0	0	0	0	0	0	0	0	0	0	0	0	0	0	0	0	0	0	0	0	0	0	0	2	0	0	3
2	0	1	0	1	0	2	0	0	1	0	1	0	0	1	1	0	2	0	0	0	20	0	0	0	0	0	0	0	0	0	1	0	0	0	0	5	0	0	0	0	0	2	0	0	0	2	0	0	2
3	0	0	0	0	0	0	0	0	0	0	0	0	0	0	0	0	3	0	1	0	0	0	0	0	0	0	0	0	0	0	0	0	0	0	0	0	1	0	0	0	0	1	0	0	0	0	0	0	0
4	0	0	0	0	0	0	0	0	0	0	0	0	0	0	0	0	0	0	0	0	0	0	0	0	0	0	2	0	0	0	0	0	0	0	0	0	0	0	0	0	0	0	0	0	0	0	0	0	0
5	1	0	0	0	0	2	1	0	0	0	0	13	2	0	0	0	5	0	0	0	0	0	0	0	0	0	1	0	0	2	0	0	0	0	8	0	0	0	0	0	1	0	1	0	0	0	1	1	8
6	0	0	0	3	0	0	0	0	0	0	0	0	0	0	0	0	35	0	0	0	0	0	1	0	0	0	0	0	0	0	0	0	0	0	0	0	1	0	0	0	0	0	1	0	0	1	0	0	0
7	0	0	0	0	0	0	0	0	0	0	0	0	0	0	2	0	1	0	1	0	0	0	0	0	0	0	0	0	0	0	0	0	0	1	16	1	0	0	0	0	1	0	1	0	0	0	0	0	2
8	0	0	0	0	0	2	0	0	0	1	0	0	0	0	0	0	8	0	3	0	0	0	0	0	0	0	1	0	0	0	0	0	0	0	11	3	0	0	0	0	0	1	1	0	0	6	0	0	0
9	0	0	0	0	0	0	0	0	0	1	4	0	0	1	0	0	2	0	3	0	0	1	0	0	0	0	2	0	1	0	0	0	0	2	6	2	1	0	4	1	1	0	1	0	0	0	1	0	0
10	1	0	0	0	1	0	0	0	0	0	0	0	0	0	0	0	6	0	0	0	0	0	0	0	0	0	0	0	0	1	0	0	0	0	2	0	0	0	2	0	0	0	1	0	0	0	1	0	0
11	0	0	0	0	0	0	0	0	0	0	0	0	0	0	0	0	9	0	3	0	0	0	0	0	0	0	0	0	0	2	0	0	0	0	1	0	0	0	0	0	0	3	3	0	0	0	0	0	1
12	0	0	0	0	0	3	0	0	1	0	0	0	0	0	0	0	4	0	1	0	0	0	0	0	0	0	2	0	0	0	0	10	1	1	2	0	0	0	2	0	0	1	2	0	0	2	0	0	0
13	0	0	0	0	0	0	0	0	0	0	0	0	0	1	0	0	1	0	1	0	0	0	0	0	0	0	0	0	0	0	1	0	0	1	8	2	1	0	0	0	1	0	0	0	0	1	0	0	0
14	0	0	0	0	0	2	0	0	0	1	0	1	0	0	0	0	4	0	0	0	0	0	0	0	0	0	0	0	0	0	0	0	0	0	0	4	0	0	0	0	0	0	0	0	0	0	0	0	0
15	0	0	0	1	0	21	0	0	0	0	2	0	0	1	0	1	7	0	0	1	0	0	0	0	0	0	11	0	0	1	0	0	0	1	0	16	0	0	0	2	0	1	2	0	0	0	1	0	0
16	0	0	0	0	0	2	0	0	3	0	0	0	0	1	0	0	8	0	2	1	0	0	0	0	0	0	4	3	0	1	0	0	1	1	1	0	0	5	3	0	1	0	1	0	0	3	0	0	0
17	0	0	0	0	0	2	0	1	2	0	0	0	1	0	0	0	1	0	0	0	0	0	0	0	0	0	2	0	0	0	0	0	1	0	11	2	8	1	0	0	0	2	1	0	0	0	0	0	1
18	0	0	1	0	0	0	0	0	0	0	0	1	0	0	0	0	21	0	1	0	0	0	0	0	0	1	1	0	0	0	0	0	0	0	1	0	0	1	0	0	0	7	1	3	1	6	0	9	0
19	0	0	0	0	0	0	0	0	0	0	1	0	0	0	0	0	5	1	0	1	0	0	0	1	1	0	2	0	1	1	0	0	0	0	0	1	0	1	0	0	0	0	2	0	0	0	0	0	0
20	0	0	0	0	0	3	0	0	0	0	0	0	0	1	0	0	3	0	0	0	0	0	0	0	0	0	0	0	0	0	0	0	0	0	10	0	0	1	1	0	0	1	2	0	0	0	0	1	0
	2	1	1	5	1	39	1	1	7	3	8	15	3	7	3	1	128	1	16	3	20	1	1	1	1	1	28	3	2	8	2	10	3	7	77	36	12	9	12	3	5	19	20	3	1	23	4	11	17
[truncated: 233 more columns]

## Sheet: Resumee numbers
		HF1	HF2	HF3	HF4	HF5	HF6	HF7	HF8	HF9	HF10	HF11	HF12	HF13	HF14	HF15	HF16	HF17	HF18	HF19	HF20	Total
	Number of taxa and taxa by biographic origin
	Number of families	27	40	15	18	39	21	36	33	46	37	28	39	32	23	44	40	37	48	40	30	84	families
	Number of species	46	72	21	23	64	35	57	54	83	51	49	73	55	34	110	87	67	93	78	50	280	species
	Number of native spp.	17	22	9	6	21	10	21	16	25	12	18	23	15	7	34	31	21	35	33	18
	Number of neotropical spp.	13	24	6	3	13	14	11	16	19	15	14	21	15	9	26	25	17	25	18	13
	Number of introduced spp.	16	26	6	14	30	11	25	22	39	24	17	29	25	18	50	31	29	33	27	19
	Number of especies by growth habit
	tree spp.	38	34	20	14	34	29	29	38	34	22	42	46	30	21	68	60	41	51	52	38	120	species
	shrub spp.	4	15	0	6	12	2	14	12	21	7	3	18	15	7	28	22	19	20	10	8	62	species
	sufrutescent spp.	1	8	0	0	8	0	5	2	7	6	2	4	2	1	4	1	1	8	5	0	29	species
	climbing spp.	0	7	0	0	1	1	3	1	10	4	2	1	3	4	5	0	2	6	8	2	26	species
	herbaceous spp.	3	8	1	3	9	3	6	1	11	12	0	4	5	1	4	4	4	8	3	2	43	species
																						280
	% of species by growth habit
	tree spp.	83	47	95	61	53	83	51	70	41	43	86	63	55	62	62	69	61	55	67	76	64
	shrub spp.	9	21	0	26	19	6	25	22	25	14	6	25	27	21	25	25	28	22	13	16	19
	sufrutescent spp.	2	11	0	0	13	0	9	4	8	12	4	5	4	3	4	1	1	9	6	0	5
	climbing spp.	0	10	0	0	2	3	5	2	12	8	4	1	5	12	ººººººº	0	3	6	10	4	5
	herbaceous spp.	7	11	5	13	14	9	11	2	13	24	0	5	9	3	4	5	6	9	4	4	8
		100	100	100	100	100	100	100	100	100	100	100	100	100	100	95	100	100	100	100	100	100
	Number of individuals by biogeographic origin
	Total number of Individuals	200	168	109	37	276	155	133	276	374	128	240	245	118	105	350	442	312	319	234	129	4349	individuals
	Number of native individuals	62	36	48	13	140	71	44	87	158	35	95	63	37	15	79	178	79	131	128	44	1543	individuals
	Number of neotropical individuals	51	52	15	3	28	56	28	78	98	31	93	58	27	14	58	139	43	91	42	37	1042	individuals
	Number of introduced individuals	87	80	46	21	108	28	61	111	118	62	52	124	54	76	213	125	190	97	64	48	1765	individuals
	% of individuals by biogeographic origen
	Native individuals	31	21	44	35	51	46	33	32	42	27	40	26	31	14	23	40	25	41	55	34	35
	Neotropical individuals	26	31	14	8	10	36	21	28	26	24	39	24	23	13	17	31	14	29	18	29	24
	Introduced individuals	44	48	42	57	39	18	46	40	32	48	22	51	46	72	61	28	61	30	27	37	41
		100	100	100	100	100	100	100	100	100	100	100	100	100	100	100	100	100	100	100	100	100
	Númber of individuals by growth habit
	tree ind.	179	65	107	27	203	146	72	182	193	61	232	159	71	59	205	369	145	207	168	105	2955	individuals
	shrub ind.	8	37	1	7	33	5	39	75	118	12	4	74	35	35	113	64	152	60	43	20	934	individuals
	sufrutescent ind.	3	13	0	0	28	0	11	10	21	36	2	5	3	1	6	2	1	13	8	0	163	individuals
	climbing ind.	0	19	0	0	1	1	3	3	11	4	2	1	4	7	20	0	3	10	10	2	101	individuals
	herbaceous ind.	10	34	1	3	11	3	8	6	31	15	0	6	5	3	6	7	11	29	5	2	196	individuals

## Sheet: Diversity
variable / HG	1	2	3	4	5	6	7	8	9	10	11	12	13	14	15	16	17	18	19	20
Taxa_S	45	70	21	23	61	34	55	54	80	49	48	72	54	34	106	87	66	90	76	50
Individuals	198	167	109	37	273	154	132	276	371	126	239	244	115	105	346	441	293	307	227	129
Dominance_D	0.04852	0.0351	0.1597	0.06355	0.1023	0.1918	0.05521	0.04802	0.1225	0.05896	0.08268	0.05294	0.03758	0.1151	0.03027	0.04183	0.06603	0.0294	0.0374	0.04164
Simpson_1-D	0.9515	0.9649	0.8403	0.9364	0.8977	0.8082	0.9448	0.952	0.8775	0.941	0.9173	0.9471	0.9624	0.8849	0.9697	0.9582	0.934	0.9706	0.9626	0.9584
Shannon_H	3.321	3.854	2.303	2.953	3.192	2.402	3.447	3.432	3.132	3.364	3.068	3.62	3.634	2.803	4.015	3.744	3.325	3.968	3.826	3.519
Evenness_e^H/S	0.6152	0.6741	0.4766	0.8332	0.399	0.3247	0.5711	0.5727	0.2865	0.5896	0.4481	0.5186	0.7012	0.4853	0.5228	0.4857	0.4213	0.5877	0.6039	0.6747
Brillouin	3.01	3.348	2.057	2.316	2.899	2.134	2.97	3.152	2.856	2.909	2.8	3.244	3.096	2.425	3.63	3.466	3.033	3.588	3.403	3.051
Menhinick	3.198	5.417	2.011	3.781	3.692	2.74	4.787	3.25	4.153	4.365	3.105	4.609	5.036	3.318	5.699	4.143	3.856	5.137	5.044	4.402
Margalef	8.32	13.48	4.263	6.093	10.7	6.552	11.06	9.43	13.35	9.925	8.582	12.92	11.17	7.091	17.96	14.12	11.44	15.54	13.83	10.08
Equitability_J	0.8724	0.9072	0.7566	0.9418	0.7765	0.681	0.8602	0.8602	0.7147	0.8643	0.7926	0.8464	0.911	0.795	0.8609	0.8383	0.7937	0.8819	0.8835	0.8994
Fisher_alpha	18.17	45.33	7.738	25.96	24.39	13.5	35.4	20.06	31.34	29.46	18.08	34.46	39.7	17.45	52.15	32.46	26.52	42.87	40.06	29.96
Berger-Parker	0.08586	0.1198	0.2936	0.1351	0.2894	0.3636	0.1364	0.1123	0.2911	0.1746	0.1925	0.1639	0.1043	0.2476	0.07514	0.1134	0.1399	0.08469	0.1189	0.08527
Chao-1	64.13	95.14	66	53	90.25	59.5	100.8	65.33	105.9	97.33	81	107.1	139	72	199.2	122.2	97	210.1	111	79.55
