# Supplementary material for: Home gardens’ agrobiodiversity and owners’ knowledge of their ecological, economic and socio-cultural multifunctionality: a case study in the lowlands of Tabasco, México
Source: J Ethnobiol Ethnomed. 2020 Jul 20;16:42. doi: 10.1186/s13002-020-00392-2 (PMC7370461; doi:10.1186/s13002-020-00392-2)
Supplement: Supplementary file 3 — Additional file 3. Functionality knowledge scores of the owners of the sampled of home gardens (file name: Functionality knowledge data.xlsx) [file 13002_2020_392_MOESM3_ESM.xlsx]

## Sheet: Functions
	Catalogue of functions of homegardens in villages in the municipality of Comalcalco, Tabasco, México
Socio-cultural functions
f1	Provide space for ludic, artistic, reflexive, relaxing and sport activities
f2	Contribute socio-cultural elements for food sovereignty
f3	Beautify the direct family and community environment
f4	Strengthen family / community cohesion through common activities
f5	Generate positive emotions and feelings
f6	Strengthen human relations through gifts and exchange of products
f7	Equitably sharing tasks in HG maintenance
f8	Maintain cultural heritage
f9	Maintain ecological knowledge and wisdom
f10	Ambience to transmit contemporary knowledge to new generations
f11	Site for family and community traditions
f12	Provide ingredients for culinary traditions
Ecological functions
f13	Provide mineral nutrients from soil and water
f14	Provide food and living space for wildlife
f15	Conserve agrobiodiversity
f16	Filter atmospheric contamination
f17	Attract regional rainfall
f18	Free oxygen, absorb carbon dioxide and produce biomass
f19	Equilibrate provision of nutrients by providing organic matter
f20	Maintain soils’ physical-chemical properties
f21	Mitigate the impact of strong winds
f22	Provide variation in microclimate
f23	Receive and disperse seeds
f24	Regulate physiological conditions of establishing, juvenile plants
f25	Regulate temperature through transpiration and filtering radiation
f26	Rehabilitate tree cover
Economic functions
f27	Provide products for selling to contribute to income
f28	Contribute economically to food sovereignty
f29	Facilitate the continuous availability of wood for local use
f30	Provide a diversity of products through the year
f31	Provide plants for use in agriculture (tools)
f32	Provide plants for the production of handicrafts
f33	Provide edible plants
f34	Provide plants for domestic uses (utensils)
f35	Provide wood
f36	Provide medicinal plants
f37	Provide ornamental plants
f38	Provide plants for other uses

## Sheet: Function scores
Key	Catalogue of functions	Clase_Función	Scale	Score_max	1RH	2RH	3SL	4SL	5RH	6RH	7Z	8Z	9Z	10SL	11SL	12GM	13Z	14Z	15Z	16GM	17Z	18GM	19SL	20Z	Score_Total	Number of HG
f1	Provide space for ludic, artistic, reflexive, relaxing and sport activities	socio-cultural	0- none, 1- have been lost, 2-few activities sometimes, 3- several dayly activities	3	3	2	3	3	3	2	3	3	0	2	2	3	3	3	3	3	1	2	3	2	49	19
f2	Contribute socio-cultural elements for food sovereignty	socio-cultural	0-does not recognize any, 1- recognizes 1, 2-recognizes 2, 3 - recognizes 3	3	3	3	2	1	3	2	3	3	2	3	2	2	2	3	2	3	2	3	3	3	50	20
f3	Beautify the direct family and community environment	socio-cultural	0- does not matter, 1- sweeping, 2- sweeping taking care of the plants, 3- diverse	3	2	2	1	3	3	1	2	2	3	2	2	2	1	2	3	2	1	3	1	2	40	20
f4	Strengthen family / community cohesion through common activities	socio-cultural	0-no, 1- beneficia pero eso era antes, 2- si beneficia, 3- beneficia se hace y hasta con vecinos y más gente también	3	2	1	3	2	3	2	3	3	2	1	3	2	3	3	3	3	1	1	3	3	47	20
f5	Generate positive emotions and feelings	socio-cultural	0-3	3	3	3	3	3	3	3	3	3	3	3	3	3	3	3	3	3	3	3	3	3	60	20
f6	Strengthen human relations through gifts and exchange of products	socio-cultural	0- no; 3- yes	3	3	3	3	3	3	3	3	0	3	0	3	3	3	3	0	3	3	3	3	3	51	17
f7	Equitably sharing tasks in HG maintenance	socio-cultural	0-no family member, 1- one person, 2-one person, sometimes gets help 3- equitative sharing	3	3	1	3	3	3	1	3	2	1	2	3	3	1	3	3	3	2	1	2	0	43	19
f8	Maintain cultural heritage	socio-cultural	0- does not maintain, 1- is not maintained any more, 2- one tries but is impossible, 3- culture is maintained	3	3	0	1	3	2	3	3	3	2	2	2	2	2	2	2	3	0	2	3	3	43	18
f9	Maintain ecological knowledge and wisdom	socio-cultural	0-absent, 1- they know but nobody taught them, 2- based on experience of others, 3-based on exprience of elders, neighbours,etc.	3	3	2	2	3	3	3	3	3	3	3	3	3	3	3	2	3	3	2	2	2	54	20
f10	Ambience to transmit contemporary knowledge to new generations	socio-cultural	0-no teaching no learining, 1- teaching but no learning, 2- teaching and learining, not practised, 3- teaching, learning and practice	3	1	1	2	3	3	2	2	2	2	1	3	2	1	3	3	1	3	1	2	3	41	20
f11	Site for family and community traditions	socio-cultural	0-none, 1-when there were traditions, 2-traditions=meetings, 3- family and community traditions are present	3	1	1	3	2	2	3	2	3	3	1	2	3	2	2	2	3	2	2	2	2	43	20
f12	Provide ingredients for culinary traditions	socio-cultural	0-no ingredients, 3-several ingredients	3	3	3	3	3	3	3	3	3	3	3	3	3	3	3	3	3	3	3	3	3	60	20
f13	Provide mineral nutrients from soil and water	ecological	no sources oif fertility, 1- recognizes 1 source, 2- recognizes 2 sources, 3- recognizes sources fuentes and applies organic fertilizers	3	1	1	2	2	1	2	1	2	2	1	2	1	1	2	2	1	2	1	2	3	32	20
f14	Provide food and living space for wildlife	ecological	only elimintes, 0- tolerates fauna but eliminates no-plaguess, 1- tolerates fauna and only eliminates plagues, 2- enhances,tolerates and eliminates wild species, 3-enhances, tolerates and only eliminates plagues	3	1	3	0	2	2	0	3	2	0	-1	1	2	2	3	1	2	0	2	2	1	28	16
f15	Conserve agrobiodiversity	ecological	0- diversity is not beneficial, 2- diversity is beneficial, 3- diversity is beneficial and HG are beneficial for biodiversity	3	3	3	0	3	2	2	2	2	2	0	2	2	2	3	3	3	2	3	3	2	44	18
f16	Filter atmospheric contamination	ecological	0- does not recognize, 1- contamination only affects trees, 2- recognizes is vaguely, 3- knows how to purify the air	3	3	3	2	1	3	3	3	1	3	1	2	3	3	2	3	2	0	3	3	2	46	19
f17	Attract regional rainfall	ecological	0- does not recognize the influence of HG and rainforests 1-rainforests influence, but HG do not, 2- recognizes the influence of HG 3- recognizes that HGs influence and that trees attract rains	3	2	2	0	3	0	2	2	3	3	2	2	2	2	3	0	3	3	2	3	2	41	17
f18	Free oxygen, absorb carbon dioxide and produce biomass	ecological	0-does not recognize any atribute, 1- recognizes one, 2-recognizes two, 3 - recognizes three	3	1	2	1	0	0	2	1	0	1	0	2	1	0	0	2	1	0	2	1	2	19	13
f19	Equilibrate provision of nutrients by providing organic matter	ecological	0- does not recognize its importance, sweeps and burns 1- recognizes its importance but sweeps 2- recognizes its importance, sweeps and returns it as compost or leaves 3-recognizes its importance and waits for its integration in the soil, does not sweep or burn	3	2	2	0	0	3	1	1	1	2	1	1	1	1	1	3	2	0	3	2	1	28	17
f20	Maintain soils’ physical-chemical properties	ecological	0-does not recognize, 1- recognizes one soil type 2- recognizes soil types 3- recocognizes the differences between soil types	3	3	3	3	3	3	2	3	3	3	3	3	3	3	3	3	3	3	3	2	3	58	20
f21	Mitigate the impact of strong winds	ecological	0-trees are a danger, 1- are dangerous and you have to plant them at a distance, 2- trees bring benefits and sometimes not 3- trees protect against winds	3	3	3	0	2	3	2	3	3	3	3	3	3	2	3	3	2	3	3	3	2	52	19
f22	Provide variation in microclimate	ecological	0-there is no variation, 1- it is good to have trees of different height and distances e 2- provide different microclimates or protection , 3- provide different microclimates and protection	3	3	1	0	0	2	2	1	1	2	2	3	2	2	1	3	2	0	3	2	2	34	17
f23	Receive and disperse seeds	ecological	0-only maintain what is sown or planted, 1- some seeds come by themselves, some may be useful but they are eliminated; 2- some seeds come by themselves, some may be useful and these are maintained, others are eliminated 3- seeds come by themselves and most of them are mainatined	3	2	2	0	2	2	3	1	3	3	2	2	3	3	2	3	2	2	2	2	2	43	19
f24	Regulate physiological conditions of establishing, juvenile plants	ecological	0-no la reconoce, 1- reconoce tipo de planta solamente, 2- necesita sol espacio agua, 3- sol espacio agua suelo temporada luna tipo de árbol salida del sol etc	3	3	2	2	2	2	3	3	2	2	3	2	3	3	1	2	2	1	3	3	2	46	20
f25	Regulate temperature through transpiration and filtering radiation	ecological	0-does not recognize any atribute, 1- recognizes one, 2-recognizes two, 3 - recognizes three	3	3	3	1	2	3	2	2	3	3	2	3	3	3	3	3	3	3	3	3	3	54	20
f26	Rehabilitate tree cover	ecological	0- total deforestation, 1- more trees under former use, 2- maintained tree cover, 3- rehabilitated forest cover through agroforestry	3	2	3	1	3	3	1	1	2	1	1	1	1	2	2	3	2	1	3	3	2	38	20
f27	Provide products for selling to contribute to income	economic	0- does not sell any product, 3- sells products	3	0	0	3	3	3	0	3	0	0	0	0	3	0	3	0	3	0	0	3	3	27	9
f28	Contribute economically to food sovereignty	economic	0-does not recognize any atribute, 1- recognizes one, 2-recognizes two, 3 - recognizes three	3	3	3	2	2	3	2	2	2	3	2	3	1	1	1	1	2	1	3	2	2	41	20
f29	Facilitate the continuous availability of wood for local use	economic	0-does not recognize, 1- reconognizes but does not have any, 2-recognizes but cannot do much because lack of space; 3 - recognizes and practices	3	2	0	0	0	3	3	2	2	2	2	2	3	3	2	2	3	2	2	2	2	39	17
f30	Provide a diversity of products through the year	economic	0-does not recognize any atribute, 1- recognizes some but there is no diversity 2- recognizes one, 3-recognizes two	3	3	3	1	2	3	1	2	2	2	2	2	2	2	3	2	3	2	3	3	2	45	20
f31	Provide plants for use in agriculture (tools)	economic	number of registered uses	4	3	1	0	0	2	1	3	2	1	1	1	2	1	2	1	1	1	1	1	1	26	18
f32	Provide plants for the production of handicrafts	economic	number of registered uses	4	0	0	0	0	3	0	1	0	0	1	0	0	0	0	3	0	0	0	0	0	8	4
f33	Provide edible plants	economic	number of registered uses	4	3	1	2	2	3	2	3	3	3	2	2	3	2	3	3	2	3	2	3	3	50	20
f34	Provide plants for domestic uses (utensils)	economic	number of registered uses	4	0	1	1	0	2	0	0	1	0	0	0	1	0	1	2	0	0	0	2	0	11	8
f35	Provide wood	economic	number of registered uses	5	4	2	5	4	4	4	3	5	4	1	4	5	2	4	5	5	5	5	5	4	80	20
f36	Provide medicinal plants	economic	number of registered uses	4	2	1	1	1	2	0	4	2	1	2	0	1	1	1	2	2	1	1	2	2	29	18
f37	Provide ornamental plants	economic	number of registered uses	4	1	2	0	3	3	1	2	3	2	1	1	2	3	1	4	2	2	2	3	1	39	19
f38	Provide plants for other uses	economic	number of registered uses	4	1	1	0	1	2	1	1	0	0	1	1	2	1	0	1	2	1	2	1	1	20	16
		socio-cultural	12 functions	36	30	22	29	32	34	28	33	30	27	23	31	31	27	33	29	33	24	26	30	29	581
		ecological	14 functions	42	32	33	12	25	29	27	27	28	30	20	29	30	29	29	34	30	20	36	34	29	563
		economic	12 functions	45	22	15	15	18	33	15	26	22	18	15	16	25	16	21	26	25	18	21	27	21	415

## Sheet: Scores by use groups
Use	Category	Sum			1RH	2RH	3SL	4SL	5RH	6RH	7Z	8Z	9Z	10SL	11SL	12GM	13Z	14Z	15Z	16GM	17Z	18GM	19SL	20Z	SUMA
shade	Others	14	0- absence, 1- considers use and has plants for this use	1	1	1	0	1	1	1	1	0	0	1	1	1	1	0	1	1	0	1	0	1	14
meliferous	Others	4	0- absence, 1- considers use and has plants for this use	1	0	0	0	0	0	0	0	0	0	0	0	1	0	0	0	1	1	0	1	0	4
oils	Others	1	0- absence, 1- considers use and has plants for this use	1	0	0	0	0	1	0	0	0	0	0	0	0	0	0	0	0	0	0	0	0	1
urticant	Others	1	0- absence, 1- considers use and has plants for this use	1	0	0	0	0	0	0	0	0	0	0	0	0	0	0	0	0	0	1	0	0	1
	Others sum			4	1	1	0	1	2	1	1	0	0	1	1	2	1	0	1	2	1	2	1	1	20
tools (lever, handle, planting stick)	Agricultural use	18	0- absence, 1- considers use and has plants for this use	1	1	1	0	0	1	1	1	1	1	1	1	1	1	1	1	1	1	1	1	1	18
animal feed	Agricultural use	4	0- absence, 1- considers use and has plants for this use	1	1	0	0	0	1	0	0	1	0	0	0	1	0	0	0	0	0	0	0	0	4
green manure	Agricultural use	2	0- absence, 1- considers use and has plants for this use	1	1	0	0	0	0	0	1	0	0	0	0	0	0	0	0	0	0	0	0	0	2
plague control	Agricultural use	2	0- absence, 1- considers use and has plants for this use	1	0	0	0	0	0	0	1	0	0	0	0	0	0	1	0	0	0	0	0	0	2
	Agricultural use sum			4	3	1	0	0	2	1	3	2	1	1	1	2	1	2	1	1	1	1	1	1	26
colorants	Handicrafts	3	0- absence, 1- considers use and has plants for this use	1	0	0	0	0	1	0	1	0	0	1	0	0	0	0	0	0	0	0	0	0	3
handicrafts	Handicrafts	2	0- absence, 1- considers use and has plants for this use	1	0	0	0	0	1	0	0	0	0	0	0	0	0	0	1	0	0	0	0	0	2
toys	Handicrafts	2	0- absence, 1- considers use and has plants for this use	1	0	0	0	0	1	0	0	0	0	0	0	0	0	0	1	0	0	0	0	0	2
music instruments	Handicrafts	1	0- absence, 1- considers use and has plants for this use	1	0	0	0	0	0	0	0	0	0	0	0	0	0	0	1	0	0	0	0	0	1
	Handicrafts sum			4	0	0	0	0	3	0	1	0	0	1	0	0	0	0	3	0	0	0	0	0	8
edible	Food uses	20	0- absence, 1- considers use and has plants for this use	1	1	1	1	1	1	1	1	1	1	1	1	1	1	1	1	1	1	1	1	1	20
condiment	Food uses	17	0- absence, 1- considers use and has plants for this use	1	1	0	0	1	1	0	1	1	1	1	1	1	1	1	1	1	1	1	1	1	17
sweets	Food uses	11	0- absence, 1- considers use and has plants for this use	1	1	0	1	0	0	1	1	1	1	0	0	1	0	1	0	0	1	0	1	1	11
wraps	Food uses	2	0- absence, 1- considers use and has plants for this use	1	0	0	0	0	1	0	0	0	0	0	0	0	0	0	1	0	0	0	0	0	2
	Food uses sum			4	3	1	2	2	3	2	3	3	3	2	2	3	2	3	3	2	3	2	3	3	50
repellent	Domestic uses	5	0- absence, 1- considers use and has plants for this use	1	0	0	1	0	0	0	0	1	0	0	0	1	0	1	1	0	0	0	0	0	5
utensils for domestic use	Domestic uses	4	0- absence, 1- considers use and has plants for this use	1	0	1	0	0	1	0	0	0	0	0	0	0	0	0	1	0	0	0	1	0	4
basketry	Domestic uses	1	0- absence, 1- considers use and has plants for this use	1	0	0	0	0	1	0	0	0	0	0	0	0	0	0	0	0	0	0	0	0	1
fibers (cords)	Domestic uses	1	0- absence, 1- considers use and has plants for this use	1	0	0	0	0	0	0	0	0	0	0	0	0	0	0	0	0	0	0	1	0	1
	Domestic uses sum			4	0	1	1	0	2	0	0	1	0	0	0	1	0	1	2	0	0	0	2	0	11
wood for carpentry	Wood uses	20	0- absence, 1- considers use and has plants for this use	1	1	1	1	1	1	1	1	1	1	1	1	1	1	1	1	1	1	1	1	1	20
firewood	Wood uses	18	0- absence, 1- considers use and has plants for this use	1	1	0	1	1	1	1	1	1	1	0	1	1	1	1	1	1	1	1	1	1	18
poles for fencing	Wood uses	17	0- absence, 1- considers use and has plants for this use	1	1	1	1	1	1	1	0	1	1	0	1	1	0	1	1	1	1	1	1	1	17
construction	Wood uses	14	0- absence, 1- considers use and has plants for this use	1	1	0	1	1	0	0	1	1	0	0	1	1	0	1	1	1	1	1	1	1	14
life fences	Wood uses	11	0- absence, 1- considers use and has plants for this use	1	0	0	1	0	1	1	0	1	1	0	0	1	0	0	1	1	1	1	1	0	11
	Wood uses sum			5	4	2	5	4	4	4	3	5	4	1	4	5	2	4	5	5	5	5	5	4	80
medicinal	Medicinal uses	18	0- absence, 1- considers use and has plants for this use	1	1	1	1	1	1	0	1	1	1	1	0	1	1	1	1	1	1	1	1	1	18
relaxing	Medicinal uses	7	0- absence, 1- considers use and has plants for this use	1	0	0	0	0	0	0	1	1	0	1	0	0	0	0	1	1	0	0	1	1	7
cosmetics	Medicinal uses	3	0- absence, 1- considers use and has plants for this use	1	1	0	0	0	1	0	1	0	0	0	0	0	0	0	0	0	0	0	0	0	3
energizer	Medicinal uses	1	0- absence, 1- considers use and has plants for this use	1	0	0	0	0	0	0	1	0	0	0	0	0	0	0	0	0	0	0	0	0	1
	Medicinal uses sum			4	2	1	1	1	2	0	4	2	1	2	0	1	1	1	2	2	1	1	2	2	29
ornamental	Ornamental uses	18	0- absence, 1- considers use and has plants for this use	1	1	1	0	1	1	1	1	1	1	1	1	1	1	1	1	0	1	1	1	1	18
aromatic	Ornamental uses	10	0- absence, 1- considers use and has plants for this use	1	0	0	0	1	1	0	1	0	1	0	0	0	1	0	1	1	1	1	1	0	10
rituals and ceremonies	Ornamental uses	8	0- absence, 1- considers use and has plants for this use	1	0	1	0	1	1	0	0	1	0	0	0	1	1	0	1	0	0	0	1	0	8
memories, relics	Ornamental uses	3	0- absence, 1- considers use and has plants for this use	1	0	0	0	0	0	0	0	1	0	0	0	0	0	0	1	1	0	0	0	0	3
	Ornamental uses sum			4	1	2	0	3	3	1	2	3	2	1	1	2	3	1	4	2	2	2	3	1	39
			Total	33

## Sheet: Function scores by dimension
	HF1	HF2	HF3	HF4	HF5	HF6	HF7	HF8	HF9	HF10	HF11	HF12	HF13	HF14	HF15	HF16	HF17	HF18	HF19	HF20	Total
Functionality scores by dimension (absolute)																					81	Total score
score economic dimension	22	15	15	18	33	15	26	22	18	15	16	25	16	21	26	25	18	21	27	21	45	Potential score
score ecological dimension	32	33	12	25	29	27	27	28	30	20	29	30	29	29	34	30	20	36	34	29	0	Potential score
score socio-cultural dimension	30	22	29	32	34	28	33	30	27	23	31	31	27	33	29	33	24	26	30	29	36	Potential score
sum of scores of all dimensions	84	70	56	75	96	70	86	80	75	58	76	86	72	83	89	88	62	83	91	79
Functionality score by dimension (absolute, con¡verted to 45 as max score in three dimensions)																					135	Total score
economic dimension	22	15	15	18	33	15	26	22	18	15	16	25	16	21	26	25	18	21	27	21	45	Potential score
ecological dimension	34.2857	35.3571	12.8571	26.7857	31.0714	28.9286	28.9286	30	32.1429	21.4286	31.0714	32.1429	31.0714	31.0714	36.4286	32.1429	21.4286	38.5714	36.4286	31.0714	45	Potential score
socio-cultural dimension	37.5	27.5	36.25	40	42.5	35	41.25	37.5	33.75	28.75	38.75	38.75	33.75	41.25	36.25	41.25	30	32.5	37.5	36.25	45	Potential score
sum of scores of all dimensions	93.7857	77.8571	64.1071	84.7857	106.571	78.9286	96.1786	89.5	83.8929	65.1786	85.8214	95.8929	80.8214	93.3214	98.6786	98.3929	69.4286	92.0714	100.929	88.3214
Functionality scores by dimension (relative to converted total HG score)
economic dimension	23.4577	19.2661	23.3983	21.23	30.9651	19.0045	27.033	24.581	21.4559	23.0137	18.6434	26.0708	19.7967	22.5029	26.3482	25.4083	25.9259	22.8084	26.7516	23.7768
ecological dimension	36.5575	45.4128	20.0557	31.5922	29.1555	36.6516	30.078	33.5196	38.3142	32.8767	36.2047	33.5196	38.4445	33.2951	36.9164	32.6679	30.8642	41.8929	36.0934	35.1799
socio-cultural dimension	39.9848	35.3211	56.546	47.1778	39.8794	44.3439	42.889	41.8994	40.2299	44.1096	45.1519	40.4097	41.7587	44.2021	36.7354	41.9238	43.2099	35.2987	37.155	41.0433
sum of relative scores of all dimensions	100	100	100	100	100	100	100	100	100	100	100	100	100	100	100	100	100	100	100	100
